# Supplementary material for: ZNF185 is a p63 target gene critical for epidermal differentiation and squamous cell carcinoma development
Source: Oncogene. 2018 Oct 18;38(10):1625–38. doi: 10.1038/s41388-018-0509-4 (PMC6755960; doi:10.1038/s41388-018-0509-4)
Supplement: Supplementary file 3 — Supplementary Table 1 - primer sequences [file 41388_2018_509_MOESM3_ESM.xlsx]

## Sheet: siRNAs
Smirnov et al. Supplementary Table S1 In this table are shown the sequences of siRNA and primers for qPCR, cloning, UTR analysis, luciferase assay, ChIP assay, and 3C-assay
siRNAs
Target transcript	Company	Cat. No.
ON-TARGETplus Non-targeting Pool	Dharmacon	D-001810-10
TP63 (pool)	Dharmacon	L-003330-00
ZNF185 #1	Qiagen	SI04156320
ZNF185 #2	Qiagen	SI04309137

## Sheet: Primers
Smirnov et al. Supplementary Table S1 In this table are shown the sequences of siRNA and primers for qPCR, cloning, UTR analysis, luciferase assay, ChIP assay, and 3C-assay
Primers for qPCR
TBP-For	TCAAACCCAGAATTGTTCTCCTTAT
TBP-Rev	CCTGAATCCCTTTAGAATAGGGTAG
ZNF185-For	TCAAGCAGATGAAAGTGCGAACC
ZNF185-Rev	CTCCCCAGCTGATGAAAAGGATG
LCE1B-For	GCTACAACTACACTAAGCAGTTC
LCE1B-Rev	CTATTCTTGCCCTTTCAGCATCA
LCE2C-For	CTGCAGAAGAGCTCTGGTACTG
LCE2C-Rev	CTCCATCAAGCACAAAGTTCTG
LCE3C-For	CCAGTTGTCCCTCACCCAAG
LCE3C-Rev	CCGGAGCTTAGAGCACAGTC
CDSN-For	TCCGGTTTACCCTACCATCC
CDSN-Rev	GAGGAGACAGACATGCAAGG
KLK6-For	TGCTGGGGATGAGAAGTACG
KLK6-Rev	GACGTTGGTGTAGACTCCTG
LOR-For	CTCTGTCTGCGGCTACTCTG
LOR-Rev	CACGAGGTCTGAGTGACCTG
SPRR4-For	AGAGACATGTGCACCCAAAA
SPRR4-Rev	TGTTTGCTCTTGGAGGCTTG
Primers for ZNF185 cloning
ZNF185fl-For	GGCCGGTACCAAGTATCTCAGCTCTTGGAGGCC
ZNF185fl-Rev	GGCCTCTAGACTAGAAGAGCTTCTCATAGCATTTCC
Analysis of ZNF185 genomic locus
xEx1-For	GTTTTCCATCACGGCAGAGCCTTC
xEx1-Rev	CGTTATTGCGCTCCTCCTCGCCTG
Primers for chromatin immunoprecipitation assay
p63b.s.-For	CCACAAGCGAAATCTGGGACTGCTG
p63b.s.-Rev	CCCACACCCACACAAACTCTTAATC
Primers for cloning luciferase assay constructs
Enh-For	GGCCGGTACCGGCAGCATTGGCTCCGTCTTCTC
Enh-Rev	GGCCGCTAGCGAGACCTGGAATGGGCCTGTCAC
Primers 3C assay
3C-For	CTAACCCCTGAGACCTGTTACTCTTC
3C-Rev	GCTGTGCATTCAGCCGTGTGGAG
Un-For	CTTGGAGTGCAGGCTGAGAACAGG
Un-Rev	TGCAGGTAGGATGGGTCCTTTGAG
