# Supplementary material for: ZNF185 is a p63 target gene critical for epidermal differentiation and squamous cell carcinoma development
Source: Oncogene. 2018 Oct 18;38(10):1625–38. doi: 10.1038/s41388-018-0509-4 (PMC6755960; doi:10.1038/s41388-018-0509-4)
Supplement: Supplementary file 4 — Supplementary Table 2 - RNA seq [file 41388_2018_509_MOESM4_ESM.xlsx]

## Sheet: Diff vs CTRL edgeR DEG
Smirnov et al. Supplementary Table S2 In this table are shown the raw (“TAGS”) and processed (“CPM”, “logFC) values, p-values, FDR-values for genes modulated during keratinocyte differentiation. The threshold of logFC > 1.2 / logFC < - 1.2 was applied
Differentiated keratinocytes (DK) vs. Proliferative keratinocytes (PK): abs[log(FC)]>1.2
Gene_ID	DK_TAGS	PK_TAGS	DK_CPM	PK_CPM	logFC(DK/PK)	logCPM	p-value	FDR
PSAPL1	1332	0	31.0837	0.01	13.4764	3.95957	1.57988e-40	3.18082e-38
ZBTB16	1325	0	30.9204	0	13.4688	3.95198	1.81286e-40	3.54253e-38
CRABP2	1210	0	28.2367	0	13.3378	3.82114	1.66271e-39	2.6944e-37
HPGD	1119	0	26.1131	0	13.2251	3.70848	1.10914e-38	1.71376e-36
BLNK	1046	0	24.4096	0	13.1277	3.61129	5.70598e-38	8.24141e-36
AADACL2	1001	0	23.3595	0	13.0643	3.54794	1.65361e-37	2.17557e-35
BSPRY	1001	0	23.3595	0	13.0643	3.54794	1.65361e-37	2.17557e-35
ELF3	968	0	22.5894	0	13.0159	3.49965	3.70027e-37	4.68278e-35
KIAA1239	869	0	20.2791	0	12.8603	3.34425	4.9069e-36	5.43357e-34
AZGP1	850	0	19.8357	0	12.8284	3.31241	8.51049e-36	9.19409e-34
S100A7	770	0	17.9688	0	12.6858	3.17008	9.02881e-35	8.82168e-33
WFDC5	768	0	17.9221	0	12.6821	3.16633	9.57129e-35	9.21618e-33
CYP2C18	727	0	16.9654	0	12.603	3.08734	3.58061e-34	3.3041e-32
TTC39A	712	0	16.6153	0	12.5729	3.05733	5.88909e-34	5.25196e-32
PNPLA1	679	0	15.8452	0	12.5044	2.98902	1.81259e-33	1.54396e-31
CDH16	668	0	15.5885	0	12.4809	2.96551	2.69704e-33	2.26824e-31
RPTN	573	0	13.3716	0	12.2596	2.74476	1.00862e-31	6.75455e-30
CHRNA9	556	0	12.9749	0	12.2162	2.70143	2.03998e-31	1.30953e-29
CTSH	522	0	12.1815	0	12.1251	2.61067	9.26541e-31	5.64765e-29
C5orf46	518	0	12.0881	0	12.114	2.59961	1.09739e-30	6.6585e-29
C17orf109	489	0	11.4114	0	12.0309	2.51676	4.24112e-30	2.45026e-28
SLC39A2	468	0	10.9213	0	11.9676	2.45365	1.15956e-29	6.5289e-28
C15orf62	451	0	10.5246	0	11.9143	2.40047	2.85905e-29	1.59626e-27
LCE2B	440	0	10.2679	0	11.8787	2.36498	4.89518e-29	2.65499e-27
CLIC5	436	0	10.1746	0	11.8655	2.35185	6.27496e-29	3.3895e-27
IL1F10	429	0	10.0112	0	11.8421	2.32859	8.92098e-29	4.72279e-27
KPNA7	429	0	10.0112	0	11.8421	2.32859	8.92098e-29	4.72279e-27
TMTC1	413	0	9.63782	0	11.7873	2.27398	2.14146e-28	1.10294e-26
STON1	403	0	9.40446	0	11.752	2.23876	3.83779e-28	1.93169e-26
PLA2G2F	388	0	9.05442	0	11.6973	2.18427	9.19413e-28	4.45882e-26
KLHDC7B	366	0	8.54102	0	11.6131	2.10045	3.41414e-27	1.60308e-25
GNAL	357	0	8.331	0	11.5772	2.0647	6.17521e-27	2.82952e-25
BARX2	349	0	8.14431	0	11.5445	2.03217	1.00238e-26	4.46969e-25
ELMOD1	321	0	7.4909	0	11.4239	1.91216	6.7362e-26	2.83261e-24
LIPK	319	0	7.44423	0	11.4149	1.90319	7.68922e-26	3.21303e-24
ID4	318	0	7.42089	0	11.4103	1.89869	8.21733e-26	3.42294e-24
ANXA9	298	0	6.95417	0	11.3166	1.80552	3.71194e-25	1.45071e-23
LCE1F	296	0	6.90749	0	11.3069	1.79587	4.27702e-25	1.65213e-23
ATP13A4	281	0	6.55745	0	11.2319	1.72132	1.36914e-24	5.05366e-23
RASD2	280	0	6.53412	0	11.2268	1.71621	1.47511e-24	5.42973e-23
SLC6A20	272	0	6.34743	0	11.185	1.67467	2.91505e-24	1.05259e-22
LCE1B	269	0	6.27742	0	11.169	1.65878	3.67344e-24	1.30515e-22
DEGS2	259	0	6.04406	0	11.1144	1.60452	8.06684e-24	2.76982e-22
STON1-GTF2A1L	257	0	5.99739	0	11.1032	1.59341	1.02642e-23	3.48826e-22
PDZK1IP1	2163	1	50.4761	0.0204889	11.0863	4.65901	2.81555e-44	9.12104e-42
APOB	253	0	5.90404	0	11.0806	1.57095	1.4204e-23	4.79042e-22
GLRX	252	0	5.8807	0	11.0749	1.56528	1.54159e-23	5.15987e-22
BBOX1	251	0	5.85737	0	11.0691	1.55959	1.67358e-23	5.58756e-22
IFI27	241	0	5.62401	0	11.0105	1.50139	4.20754e-23	1.35375e-21
CSGALNACT1	239	0	5.57734	0	10.9985	1.48946	4.9939e-23	1.59517e-21
BPIFC	2020	1	47.139	0.0204889	10.9876	4.56044	1.5027e-43	3.83999e-41
CYP4F22	2008	1	46.859	0.0204889	10.979	4.55185	1.74341e-43	4.37103e-41
ABCA3	233	0	5.43732	0	10.9618	1.45308	8.40979e-23	2.65438e-21
MLIP	232	0	5.41398	0	10.9556	1.44693	9.18275e-23	2.87107e-21
PRRX2	230	0	5.36731	0	10.9431	1.43455	1.09586e-22	3.39434e-21
SLC40A1	226	0	5.27397	0	10.9178	1.40945	1.71442e-22	5.22504e-21
FA2H	225	0	5.25063	0	10.9114	1.40311	1.87677e-22	5.69371e-21
SORCS2	210	0	4.90059	0	10.812	1.30448	8.36131e-22	2.44187e-20
RASAL1	207	0	4.83058	0	10.7912	1.28392	1.11784e-21	3.22909e-20
THAP8	203	0	4.73723	0	10.7631	1.25604	1.65512e-21	4.71958e-20
SHF	200	0	4.66723	0	10.7416	1.23478	2.23074e-21	6.29343e-20
USH1G	200	0	4.66723	0	10.7416	1.23478	2.23074e-21	6.29343e-20
SYNGR1	198	0	4.62055	0	10.7271	1.22043	2.72728e-21	7.6456e-20
OASL	196	0	4.57388	0	10.7125	1.20593	3.69814e-21	1.02591e-19
GPLD1	194	0	4.52721	0	10.6977	1.19129	4.54001e-21	1.25421e-19
PTGER3	191	0	4.4572	0	10.6752	1.16904	6.19517e-21	1.69038e-19
CNGA1	181	0	4.22384	0	10.5977	1.09232	2.00415e-20	5.35838e-19
SLC5A1	1494	1	34.8642	0.0204889	10.5525	4.12584	2.41696e-40	4.65458e-38
LOC645638	2764	2	64.5011	0.0409779	10.5274	5.01286	6.65534e-47	3.53745e-44
CSF2RB	172	0	4.01381	0	10.5242	1.01961	5.46639e-20	1.40498e-18
KIAA0319	171	0	3.99048	0	10.5157	1.0113	6.12658e-20	1.55363e-18
SGCG	171	0	3.99048	0	10.5157	1.0113	6.12658e-20	1.55363e-18
KRBA2	170	0	3.96714	0	10.5073	1.00295	6.87009e-20	1.73555e-18
NMNAT3	168	0	3.92047	0	10.4902	0.986086	8.65251e-20	2.16933e-18
SCNN1B	1417	1	33.0673	0.0204889	10.4762	4.04962	8.90554e-40	1.57782e-37
RYR1	165	0	3.85046	0	10.4643	0.960422	1.3814e-19	3.39299e-18
RNF223	162	0	3.78045	0	10.4378	0.934296	1.97352e-19	4.81177e-18
NCALD	161	0	3.75712	0	10.4289	0.925481	2.22524e-19	5.39581e-18
CYP3A5	160	0	3.73378	0	10.4199	0.916612	2.51053e-19	6.06545e-18
ARG1	156	0	3.64044	0	10.3834	0.880585	4.09153e-19	9.77847e-18
KRT23	28296	24	660.319	0.491734	10.3831	8.36816	2.72961e-60	3.62711e-56
C12orf36	155	0	3.6171	0	10.3741	0.871436	4.62989e-19	1.09082e-17
FLJ27352	154	0	3.59376	0	10.3648	0.862229	5.24231e-19	1.22641e-17
LGALS7B	1302	1	30.3836	0.0204889	10.3541	3.92772	6.91505e-39	1.08103e-36
CALML5	21954	19	512.321	0.38929	10.3519	8.00209	2.64417e-59	1.75679e-55
C4orf19	149	0	3.47708	0	10.3172	0.815297	1.11943e-18	2.50843e-17
CREG2	149	0	3.47708	0	10.3172	0.815297	1.11943e-18	2.50843e-17
SLC15A1	1260	1	29.4035	0.0204889	10.3068	3.8805	1.53981e-38	2.35183e-36
SNTB1	147	0	3.43041	0	10.2977	0.79609	1.44905e-18	3.2253e-17
CD36	146	0	3.40708	0	10.2879	0.78639	1.65031e-18	3.66099e-17
NFATC2	145	0	3.38374	0	10.278	0.776625	1.8808e-18	4.15151e-17
CYP2W1	144	0	3.3604	0	10.268	0.766794	2.14496e-18	4.69559e-17
C2orf54	1220	1	28.4701	0.0204889	10.2602	3.83404	3.39173e-38	5.06396e-36
FLG	8749	8	204.168	0.163911	10.2588	6.67499	3.21333e-54	7.11646e-51
PRKG1	140	0	3.26706	0	10.2274	0.726787	3.65407e-18	7.8026e-17
PPP2R2B	137	0	3.19705	0	10.1962	0.696041	5.49026e-18	1.14349e-16
LCE6A	136	0	3.17371	0	10.1856	0.685646	7.22926e-18	1.48703e-16
ODF3B	135	0	3.15038	0	10.175	0.675175	8.30504e-18	1.70305e-16
DNAH3	133	0	3.10371	0	10.1535	0.654005	1.09863e-17	2.21527e-16
LRAT	133	0	3.10371	0	10.1535	0.654005	1.09863e-17	2.21527e-16
CLDN16	132	0	3.08037	0	10.1426	0.643302	1.26509e-17	2.53552e-16
TCN1	130	0	3.0337	0	10.1206	0.621658	1.68155e-17	3.32498e-16
SPTSSB	3049	3	71.1519	0.0614668	10.1143	5.15471	7.85473e-47	4.01437e-44
LIN7B	128	0	2.98702	0	10.0982	0.599685	2.24245e-17	4.36917e-16
C15orf59	125	0	2.91702	0	10.064	0.56609	3.47528e-17	6.63499e-16
GRIN3B	124	0	2.89368	0	10.0525	0.554716	4.02867e-17	7.64756e-16
SERPINB9	123	0	2.87034	0	10.0408	0.543253	4.67429e-17	8.79773e-16
FLVCR2	1962	2	45.7855	0.0409779	10.033	4.5191	3.07695e-43	7.57158e-41
ATG9B	122	0	2.84701	0	10.029	0.531698	5.42821e-17	1.01879e-15
ARHGAP28	121	0	2.82367	0	10.0172	0.520051	7.34036e-17	1.36037e-15
NPAS1	121	0	2.82367	0	10.0172	0.520051	7.34036e-17	1.36037e-15
MUCL1	120	0	2.80034	0	10.0052	0.508309	8.54765e-17	1.56664e-15
STX19	120	0	2.80034	0	10.0052	0.508309	8.54765e-17	1.56664e-15
XKRX	1017	1	23.7328	0.0204889	9.99769	3.57203	2.80978e-36	3.19115e-34
S100P	6387	7	149.048	0.143423	9.99414	6.22132	1.76092e-51	2.12719e-48
LRRN1	116	0	2.70699	0	9.95635	0.460368	1.58663e-16	2.83758e-15
SERPINA12	116	0	2.70699	0	9.95635	0.460368	1.58663e-16	2.83758e-15
B3GNT4	115	0	2.68366	0	9.94387	0.448132	1.85647e-16	3.28917e-15
TGM3	114	0	2.66032	0	9.93128	0.435791	2.17436e-16	3.83195e-15
EGR3	967	1	22.566	0.0204889	9.92497	3.49947	9.41046e-36	1.00037e-33
MUC15	5226	6	121.955	0.122934	9.92262	5.93202	4.98616e-50	4.73258e-47
S100A12	113	0	2.63698	0	9.91858	0.423345	2.54925e-16	4.43382e-15
VNN3	113	0	2.63698	0	9.91858	0.423345	2.54925e-16	4.43382e-15
ALDH3B2	15143	18	353.379	0.368801	9.89354	7.4667	1.11969e-55	2.9757e-52
CCL5	111	0	2.59031	0	9.89285	0.398127	3.51487e-16	6.03432e-15
LINC00340	111	0	2.59031	0	9.89285	0.398127	3.51487e-16	6.03432e-15
CASP14	4223	5	98.5485	0.102445	9.87198	5.62471	1.64488e-48	1.09286e-45
VN1R1	104	0	2.42696	0	9.79897	0.306249	1.32614e-15	2.19722e-14
EDN2	103	0	2.40362	0	9.78505	0.292636	1.57355e-15	2.5814e-14
SERPINB3	2400	3	56.0067	0.0614668	9.76901	4.80992	2.88293e-44	9.12104e-42
BGN	101	0	2.35695	0	9.75679	0.265021	2.22337e-15	3.59855e-14
C15orf48	850	1	19.8357	0.0204889	9.73894	3.31391	2.10145e-34	1.98043e-32
CLDN17	98	0	2.28694	0	9.71334	0.22259	3.76863e-15	5.94746e-14
LCE2D	98	0	2.28694	0	9.71334	0.22259	3.76863e-15	5.94746e-14
FLG2	6638	9	154.905	0.1844	9.69317	6.27724	1.25739e-50	1.39235e-47
ARHGAP30	96	0	2.24027	0	9.68363	0.193599	5.39145e-15	8.35957e-14
FOXN4	96	0	2.24027	0	9.68363	0.193599	5.39145e-15	8.35957e-14
KPRP	2246	3	52.4129	0.0614668	9.67334	4.71441	1.4689e-43	3.82721e-41
ZNF610	95	0	2.21693	0	9.66854	0.178883	6.46118e-15	9.97167e-14
KRTDAP	104034	151	2427.75	3.09383	9.61474	10.2473	4.09399e-58	1.81337e-54
ATP10B	2844	4	66.368	0.0819557	9.61425	5.05487	4.03036e-45	1.53015e-42
CHP2	91	0	2.12359	0	9.60656	0.118486	1.62982e-14	2.42249e-13
DACT1	91	0	2.12359	0	9.60656	0.118486	1.62982e-14	2.42249e-13
HS3ST6	91	0	2.12359	0	9.60656	0.118486	1.62982e-14	2.42249e-13
FAM151B	90	0	2.10025	0	9.59064	0.102987	1.96936e-14	2.90121e-13
LOC100268168	90	0	2.10025	0	9.59064	0.102987	1.96936e-14	2.90121e-13
NELL2	90	0	2.10025	0	9.59064	0.102987	1.96936e-14	2.90121e-13
TOX3	90	0	2.10025	0	9.59064	0.102987	1.96936e-14	2.90121e-13
RHCG	32904	49	767.852	1.00396	9.57508	8.58663	4.1192e-56	1.3684e-52
FAAH2	89	0	2.07692	0	9.57454	0.0873203	2.38309e-14	3.47984e-13
SLURP1	89	0	2.07692	0	9.57454	0.0873203	2.38309e-14	3.47984e-13
PGLYRP4	2762	4	64.4544	0.0819557	9.57205	5.01274	8.25604e-45	2.96503e-42
LOC728978	88	0	2.05358	0	9.55826	0.0714834	2.88799e-14	4.18035e-13
MIR147B	88	0	2.05358	0	9.55826	0.0714834	2.88799e-14	4.18035e-13
PAQR6	88	0	2.05358	0	9.55826	0.0714834	2.88799e-14	4.18035e-13
MX2	87	0	2.03024	0	9.54179	0.0554723	3.50508e-14	5.04064e-13
LIPN	741	1	17.2921	0.0204889	9.54098	3.11652	5.55369e-33	4.52745e-31
KCNK7	86	0	2.00691	0	9.52514	0.0392831	4.26048e-14	6.09401e-13
GPR111	85	0	1.98357	0	9.50828	0.0229118	5.18668e-14	7.35545e-13
RDH16	85	0	1.98357	0	9.50828	0.0229118	5.18668e-14	7.35545e-13
CRCT1	13392	21	312.517	0.430268	9.49538	7.28992	3.22819e-53	6.12803e-50
EEF1DP3	84	0	1.96023	0	9.49123	0.00635434	6.32411e-14	8.87378e-13
LINC00649	84	0	1.96023	0	9.49123	0.00635434	6.32411e-14	8.87378e-13
ACSBG1	82	0	1.91356	0	9.45652	-0.0273364	9.44718e-14	1.28753e-12
CEACAM6	82	0	1.91356	0	9.45652	-0.0273364	9.44718e-14	1.28753e-12
CHI3L1	82	0	1.91356	0	9.45652	-0.0273364	9.44718e-14	1.28753e-12
FAM83E	82	0	1.91356	0	9.45652	-0.0273364	9.44718e-14	1.28753e-12
CDSN	12979	21	302.88	0.430268	9.45019	7.24479	7.02633e-53	1.03435e-49
C5AR1	81	0	1.89023	0	9.43884	-0.0444787	1.15749e-13	1.5615e-12
TP73	81	0	1.89023	0	9.43884	-0.0444787	1.15749e-13	1.5615e-12
XK	81	0	1.89023	0	9.43884	-0.0444787	1.15749e-13	1.5615e-12
ATP6V1C2	2498	4	58.2937	0.0819557	9.42711	4.86807	9.82673e-44	2.72037e-41
SFTPD	79	0	1.84355	0	9.40282	-0.0793806	1.74638e-13	2.29988e-12
SORBS1	79	0	1.84355	0	9.40282	-0.0793806	1.74638e-13	2.29988e-12
SULT2B1	3610	6	84.2434	0.122934	9.38893	5.39913	4.71439e-46	2.0208e-43
ABI3BP	77	0	1.79688	0	9.36589	-0.115139	2.65311e-13	3.4261e-12
DKFZP586I1420	227	151	1.79688	0	9.36589	-0.115139	2.65311e-13	3.4261e-12
TMPRSS4	656	1	15.3085	0.0204889	9.36523	2.94136	1.01664e-31	6.75455e-30
SMPD3	1211	2	28.2601	0.0409779	9.33688	3.82443	4.01415e-38	5.92667e-36
NKPD1	2338	4	54.5599	0.0819557	9.33162	4.77276	5.01956e-43	1.21273e-40
LOC100130476	640	1	14.9351	0.0204889	9.32961	2.90587	1.82063e-31	1.1744e-29
CEACAM5	75	0	1.75021	0	9.32798	-0.151797	5.03537e-13	6.33618e-12
AQP9	1189	2	27.7467	0.0409779	9.31043	3.79805	6.32656e-38	8.88002e-36
DSG4	74	0	1.72687	0	9.30864	-0.170478	6.25755e-13	7.80022e-12
C6orf226	73	0	1.70354	0	9.28904	-0.189401	7.79126e-13	9.58614e-12
ROS1	73	0	1.70354	0	9.28904	-0.189401	7.79126e-13	9.58614e-12
PCDHB14	72	0	1.6802	0	9.26918	-0.208573	9.71979e-13	1.18059e-11
RSAD2	72	0	1.6802	0	9.26918	-0.208573	9.71979e-13	1.18059e-11
C10orf99	2779	5	64.8511	0.102445	9.2683	5.02203	5.06951e-44	1.49697e-41
LRRC16B	71	0	1.65687	0	9.24903	-0.228001	1.21497e-12	1.45709e-11
FRY	3275	6	76.4258	0.122934	9.24843	5.25889	5.23842e-45	1.93356e-42
DOCK3	602	1	14.0484	0.0204889	9.24132	2.81791	7.58575e-31	4.66664e-29
STEAP4	8556	16	199.664	0.327823	9.23851	6.64402	6.41316e-50	5.6812e-47
KLHDC9	69	0	1.61019	0	9.20788	-0.267649	1.91e-12	2.25801e-11
PGLYRP3	1608	3	37.5245	0.0614668	9.19128	4.23334	5.3149e-40	9.9471e-38
HOPX	21569	42	503.337	0.860535	9.18752	7.97793	6.18274e-53	1.02695e-49
THEM5	579	1	13.5116	0.0204889	9.18513	2.76194	1.93255e-30	1.14641e-28
ASPRV1	1597	3	37.2678	0.0614668	9.18137	4.22347	6.30887e-40	1.14839e-37
IGFL2	8682	17	202.604	0.348312	9.17284	6.66522	1.13569e-49	9.43193e-47
ILDR1	67	0	1.56352	0	9.16552	-0.308406	3.02785e-12	3.49862e-11
CKB	1575	3	36.7544	0.0614668	9.16136	4.20351	8.79229e-40	1.57782e-37
BAALC	66	0	1.54018	0	9.14386	-0.329219	3.82466e-12	4.35493e-11
SYTL5	65	0	1.51685	0	9.12187	-0.350333	4.84185e-12	5.47562e-11
RDH12	1510	3	35.2376	0.0614668	9.10056	4.14286	2.44572e-39	3.9155e-37
ADH7	64	0	1.49351	0	9.09954	-0.371757	6.14343e-12	6.81418e-11
MUC20	64	0	1.49351	0	9.09954	-0.371757	6.14343e-12	6.81418e-11
PCDH19	64	0	1.49351	0	9.09954	-0.371757	6.14343e-12	6.81418e-11
SEPT3	64	0	1.49351	0	9.09954	-0.371757	6.14343e-12	6.81418e-11
ZBED1	64	0	1.49351	0	9.09954	-0.371757	6.14343e-12	6.81418e-11
PRSS22	545	1	12.7182	0.0204889	9.09784	2.67502	7.92523e-30	4.51976e-28
LCA5L	63	0	1.47018	0	9.07687	-0.393501	7.81283e-12	8.57283e-11
CYP4B1	522	1	12.1815	0.0204889	9.03565	2.61311	2.21789e-29	1.24352e-27
TMPRSS13	4666	10	108.886	0.204889	9.03472	5.7698	2.92242e-46	1.33907e-43
KLK13	61	0	1.4235	0	9.03041	-0.437983	1.27257e-11	1.3648e-10
NEU2	61	0	1.4235	0	9.03041	-0.437983	1.27257e-11	1.3648e-10
ZBTB7C	61	0	1.4235	0	9.03041	-0.437983	1.27257e-11	1.3648e-10
LY6G6C	514	1	11.9948	0.0204889	9.01337	2.59094	3.11123e-29	1.72979e-27
MYL7	60	0	1.40017	0	9.00661	-0.460742	1.63003e-11	1.71903e-10
VSIG10L	957	2	22.3327	0.0409779	8.99731	3.48584	1.21847e-35	1.24827e-33
SBSN	39322	88	917.623	1.80303	8.98916	8.84464	7.78408e-53	1.03435e-49
C20orf151	59	0	1.37683	0	8.98241	-0.483862	2.69457e-11	2.75851e-10
DLGAP1	59	0	1.37683	0	8.98241	-0.483862	2.69457e-11	2.75851e-10
FCGBP	59	0	1.37683	0	8.98241	-0.483862	2.69457e-11	2.75851e-10
FMO2	59	0	1.37683	0	8.98241	-0.483862	2.69457e-11	2.75851e-10
NR3C2	59	0	1.37683	0	8.98241	-0.483862	2.69457e-11	2.75851e-10
PSD	59	0	1.37683	0	8.98241	-0.483862	2.69457e-11	2.75851e-10
RAB39B	59	0	1.37683	0	8.98241	-0.483862	2.69457e-11	2.75851e-10
TMEM61	59	0	1.37683	0	8.98241	-0.483862	2.69457e-11	2.75851e-10
ZNF396	59	0	1.37683	0	8.98241	-0.483862	2.69457e-11	2.75851e-10
SGPP2	3572	8	83.3567	0.163911	8.96648	5.3846	1.41451e-44	4.699e-42
EPHX3	932	2	21.7493	0.0409779	8.95912	3.44778	2.26844e-35	2.26639e-33
HSPB8	4861	11	113.437	0.225378	8.95801	5.829	3.6827e-46	1.63119e-43
CSPG5	57	0	1.33016	0	8.93276	-0.531228	4.50078e-11	4.50011e-10
IL36B	57	0	1.33016	0	8.93276	-0.531228	4.50078e-11	4.50011e-10
TTYH1	57	0	1.33016	0	8.93276	-0.531228	4.50078e-11	4.50011e-10
LIPM	1768	4	41.2583	0.0819557	8.92849	4.37058	4.73829e-40	8.99463e-38
ZNF750	10244	24	239.055	0.491734	8.91729	6.90435	2.61597e-49	1.93117e-46
APOBEC3A	56	0	1.30682	0	8.90727	-0.5555	5.8403e-11	5.76139e-10
MKX	56	0	1.30682	0	8.90727	-0.5555	5.8403e-11	5.76139e-10
MORN1	56	0	1.30682	0	8.90727	-0.5555	5.8403e-11	5.76139e-10
RRAGD	56	0	1.30682	0	8.90727	-0.5555	5.8403e-11	5.76139e-10
SLC22A20	56	0	1.30682	0	8.90727	-0.5555	5.8403e-11	5.76139e-10
ASIC3	54	0	1.26015	0	8.85492	-0.605285	9.91633e-11	9.52082e-10
CCDC13	54	0	1.26015	0	8.85492	-0.605285	9.91633e-11	9.52082e-10
ZNF837	54	0	1.26015	0	8.85492	-0.605285	9.91633e-11	9.52082e-10
DGAT2	5244	13	122.375	0.266356	8.82907	5.93866	5.58697e-46	2.31999e-43
HLF	53	0	1.23681	0	8.82801	-0.630828	1.29769e-10	1.23346e-09
KRT77	1634	4	38.1312	0.0819557	8.81478	4.2572	3.25065e-39	5.14223e-37
ACTBL2	52	0	1.21348	0	8.80059	-0.656825	1.70322e-10	1.59608e-09
FAM171A2	52	0	1.21348	0	8.80059	-0.656825	1.70322e-10	1.59608e-09
SLC26A9	52	0	1.21348	0	8.80059	-0.656825	1.70322e-10	1.59608e-09
ZNF503-AS2	52	0	1.21348	0	8.80059	-0.656825	1.70322e-10	1.59608e-09
HOXC9	227	102	19.2523	0.0409779	8.78321	3.2725	4.22136e-34	3.84202e-32
MAGI2	51	0	1.19014	0	8.77264	-0.683292	2.24222e-10	2.07339e-09
FAM3D	50	0	1.16681	0	8.74414	-0.710247	2.96087e-10	2.7022e-09
GFPT2	50	0	1.16681	0	8.74414	-0.710247	2.96087e-10	2.7022e-09
KLHDC1	50	0	1.16681	0	8.74414	-0.710247	2.96087e-10	2.7022e-09
PYDC1	50	0	1.16681	0	8.74414	-0.710247	2.96087e-10	2.7022e-09
ASCL2	49	0	1.14347	0	8.71506	-0.737707	3.9222e-10	3.52626e-09
C18orf1	49	0	1.14347	0	8.71506	-0.737707	3.9222e-10	3.52626e-09
FOSB	49	0	1.14347	0	8.71506	-0.737707	3.9222e-10	3.52626e-09
LOC441461	49	0	1.14347	0	8.71506	-0.737707	3.9222e-10	3.52626e-09
TMEM45B	4454	12	103.939	0.245867	8.70777	5.70343	1.04001e-44	3.63674e-42
ATP12A	4065	11	94.8614	0.225378	8.70002	5.57164	3.06544e-44	9.47292e-42
MARCH3	1142	3	26.6499	0.0614668	8.69761	3.74113	2.17903e-36	2.49611e-34
FLJ37035	48	0	1.12013	0	8.68538	-0.765691	5.21239e-10	4.59909e-09
WFDC12	405	1	9.45113	0.0204889	8.66961	2.24902	8.06884e-27	3.6469e-25
C12orf60	47	0	1.0968	0	8.65508	-0.794221	6.94986e-10	6.00844e-09
FIBIN	47	0	1.0968	0	8.65508	-0.794221	6.94986e-10	6.00844e-09
GCNT3	47	0	1.0968	0	8.65508	-0.794221	6.94986e-10	6.00844e-09
KIF5A	47	0	1.0968	0	8.65508	-0.794221	6.94986e-10	6.00844e-09
TG	47	0	1.0968	0	8.65508	-0.794221	6.94986e-10	6.00844e-09
ZNF385B	47	0	1.0968	0	8.65508	-0.794221	6.94986e-10	6.00844e-09
ACER1	395	1	9.21777	0.0204889	8.63355	2.21318	1.3815e-26	6.11914e-25
TMPRSS11F	741	2	17.2921	0.0409779	8.62831	3.11823	5.55369e-33	4.52745e-31
LCE1D	46	0	1.07346	0	8.62413	-0.823317	9.29778e-10	7.91473e-09
PLCE1	46	0	1.07346	0	8.62413	-0.823317	9.29778e-10	7.91473e-09
SHISA6	46	0	1.07346	0	8.62413	-0.823317	9.29778e-10	7.91473e-09
TJP3	46	0	1.07346	0	8.62413	-0.823317	9.29778e-10	7.91473e-09
METRNL	3829	11	89.354	0.225378	8.61373	5.4856	1.34226e-43	3.56719e-41
C6orf7	45	0	1.05013	0	8.59251	-0.853003	1.2482e-09	1.04446e-08
SLC47A2	45	0	1.05013	0	8.59251	-0.853003	1.2482e-09	1.04446e-08
WNT2B	45	0	1.05013	0	8.59251	-0.853003	1.2482e-09	1.04446e-08
KLK7	8046	24	187.763	0.491734	8.56885	6.55678	1.04462e-46	5.14106e-44
SLPI	75992	228	1773.36	4.67148	8.56755	9.79609	1.4584e-50	1.49071e-47
AMTN	44	0	1.02679	0	8.56017	-0.883303	2.27371e-09	1.85242e-08
PELI2	44	0	1.02679	0	8.56017	-0.883303	2.27371e-09	1.85242e-08
DLX5	706	2	16.4753	0.0409779	8.55852	3.04875	1.73926e-32	1.32824e-30
MYH14	4332	13	101.092	0.266356	8.55344	5.66377	6.29561e-44	1.81861e-41
S100A8	33070	103	771.726	2.11036	8.5126	8.59594	1.79322e-49	1.40166e-46
POLR2J2	658	2	15.3552	0.0409779	8.45695	2.94766	9.50123e-32	6.44144e-30
UPK3BL	656	2	15.3085	0.0409779	8.45256	2.94329	1.01664e-31	6.75455e-30
PI3	18229	60	425.394	1.22934	8.43159	7.73692	5.10379e-48	3.08269e-45
DSC1	41146	139	960.188	2.84796	8.39587	8.91149	6.85782e-49	4.79614e-46
OLFM2	329	1	7.67759	0.0204889	8.36987	1.95135	9.13906e-25	3.4305e-23
FLJ46906	327	1	7.63091	0.0204889	8.36108	1.94262	1.03963e-24	3.88051e-23
LGALS7	321	1	7.4909	0.0204889	8.33437	1.91613	1.53661e-24	5.64046e-23
LCE2A	309	1	7.21086	0.0204889	8.27943	1.86163	3.66076e-24	1.30413e-22
DSG1	55994	207	1306.68	4.24121	8.26629	9.3564	3.23865e-48	2.04929e-45
ABLIM2	306	1	7.14086	0.0204889	8.26536	1.84768	4.49225e-24	1.57087e-22
LYPD5	15383	59	358.98	1.20885	8.21089	7.49273	2.3822e-46	1.13052e-43
TGM5	284	1	6.62746	0.0204889	8.15776	1.74103	2.46087e-23	8.12871e-22
KRT1	54398	219	1269.44	4.48708	8.14333	9.3151	2.40417e-47	1.38898e-44
ELOVL3	281	1	6.55745	0.0204889	8.14245	1.72586	3.06939e-23	1.00458e-21
CALB2	280	1	6.53412	0.0204889	8.1373	1.72077	3.30544e-23	1.0739e-21
LCE1A	271	1	6.32409	0.0204889	8.09019	1.6741	7.02034e-23	2.2211e-21
SPRR2G	9757	41	227.691	0.840046	8.07773	6.83644	1.34202e-44	4.57251e-42
S100A9	68076	287	1588.63	5.88032	8.07701	9.63893	5.50499e-47	3.04793e-44
PODNL1	268	1	6.25408	0.0204889	8.07414	1.65821	8.83996e-23	2.77696e-21
CARD14	736	3	17.1754	0.0614668	8.06391	3.11023	8.22022e-32	5.68317e-30
EFNA3	2087	9	48.7025	0.1844	8.02391	4.61231	3.11769e-38	4.70771e-36
KIAA1644	252	1	5.8807	0.0204889	7.98537	1.57035	3.40217e-22	1.01363e-20
IVL	35318	162	824.185	3.31921	7.95481	8.69268	9.16962e-46	3.6923e-43
CEBPA	8894	41	207.552	0.840046	7.94413	6.70337	1.32513e-43	3.56719e-41
LCE3D	10609	49	247.573	1.00396	7.94211	6.95773	6.66594e-44	1.88462e-41
KLK11	2141	10	49.9627	0.204889	7.91086	4.6496	6.15391e-38	8.79282e-36
LCN2	4921	24	114.837	0.491734	7.85955	5.85	1.97033e-41	4.29208e-39
LCE2C	226	1	5.27397	0.0204889	7.82834	1.4151	3.71851e-21	1.02941e-19
LCE3E	4416	22	103.052	0.450757	7.82815	5.69397	6.17267e-41	1.30194e-38
DEFB1	6528	34	152.338	0.696624	7.76707	6.25801	6.51876e-42	1.44369e-39
TNFAIP2	1931	10	45.0621	0.204889	7.76193	4.5014	7.62741e-37	8.96929e-35
SLC6A14	1327	7	30.967	0.143423	7.72727	3.96083	1.05596e-34	1.00947e-32
BNIPL	7608	41	177.541	0.840046	7.71882	6.47907	6.25733e-42	1.40928e-39
KRT80	44218	242	1031.88	4.95832	7.70041	9.01801	4.0025e-44	1.20876e-41
SERPINB4	204	1	4.76057	0.0204889	7.68067	1.26932	3.19682e-20	8.41176e-19
SPRR2B	383	2	8.93774	0.0409779	7.6764	2.17229	3.41941e-25	1.34429e-23
SPNS2	1639	9	38.2479	0.1844	7.67532	4.26546	1.1223e-35	1.18358e-33
TTLL1	381	2	8.89107	0.0409779	7.66884	2.16481	3.82318e-25	1.48981e-23
FAM228B	201	1	4.69056	0.0204889	7.65931	1.24825	4.29278e-20	1.11629e-18
CST6	2685	15	62.6575	0.307334	7.65885	4.9772	6.3486e-38	8.88002e-36
PAPL	376	2	8.77439	0.0409779	7.64979	2.14593	5.35993e-25	2.04077e-23
GPNMB	12539	71	292.612	1.45471	7.64942	7.20015	1.59281e-42	3.77951e-40
ADAP2	2135	12	49.8226	0.245867	7.64694	4.64675	7.21063e-37	8.5549e-35
BMF	199	1	4.64389	0.0204889	7.64489	1.23404	5.23518e-20	1.34816e-18
PLAC2	3868	22	90.2642	0.450757	7.637	5.50377	1.60473e-39	2.66546e-37
RHOV	2079	12	48.5158	0.245867	7.6086	4.60862	1.38176e-36	1.5966e-34
CNFN	1715	10	40.0215	0.204889	7.59081	4.33122	1.37528e-35	1.39501e-33
GPR1	673	4	15.7052	0.0819557	7.5352	2.98378	6.16261e-30	3.54497e-28
GAST	1304	8	30.4303	0.163911	7.51277	3.93672	7.05546e-34	6.2502e-32
ANKFN1	338	2	7.88761	0.0409779	7.49613	1.99374	5.77532e-24	1.9985e-22
ERP27	179	1	4.17717	0.0204889	7.49218	1.08361	5.18986e-19	1.21842e-17
FETUB	174	1	4.06049	0.0204889	7.45133	1.04343	9.01377e-19	2.04394e-17
SLITRK6	174	1	4.06049	0.0204889	7.45133	1.04343	9.01377e-19	2.04394e-17
NCCRP1	2905	19	67.7915	0.38929	7.4341	5.09196	1.49876e-37	2.01167e-35
CXCL14	42767	282	998.016	5.77788	7.4317	8.97129	3.5243e-42	8.21596e-40
INSIG2	797	807	3.96714	0.0204889	7.4178	1.01046	1.41447e-18	3.15359e-17
CLCA4	168	1	3.92047	0.0204889	7.40074	0.993687	1.77735e-18	3.9297e-17
SPRR1A	20997	144	489.989	2.95041	7.37437	7.94536	2.76797e-41	5.93239e-39
PPP2R2C	1166	8	27.2099	0.163911	7.35141	3.77645	1.05812e-32	8.2708e-31
SPRR2E	7795	55	181.905	1.12689	7.33123	6.5162	1.0249e-39	1.76868e-37
TGM1	14056	101	328.013	2.06938	7.30652	7.36682	1.78809e-40	3.54253e-38
PVRL4	8613	63	200.994	1.2908	7.27972	6.66047	1.65667e-39	2.6944e-37
ACPP	150	1	3.50042	0.0204889	7.23736	0.833318	1.97165e-17	3.85284e-16
NOTCH3	13621	103	317.861	2.11036	7.23291	7.32194	6.13314e-40	1.1319e-37
C6orf15	279	2	6.51078	0.0409779	7.21948	1.72021	4.14262e-22	1.23148e-20
KRT78	926	7	21.6093	0.143423	7.20824	3.44533	6.00981e-31	3.71434e-29
MAB21L3	144	1	3.3604	0.0204889	7.17851	0.77566	4.25611e-17	8.04679e-16
EPHB6	3694	29	86.2037	0.594179	7.17415	5.44011	6.88993e-37	8.24805e-35
SLC28A3	1129	9	26.3465	0.1844	7.13759	3.73139	9.02428e-32	6.18117e-30
FOXN1	857	7	19.9991	0.143423	7.09654	3.33457	3.73534e-30	2.17698e-28
WNT4	491	4	11.458	0.0819557	7.08041	2.53297	9.77262e-27	4.37234e-25
PLA2G4E	4948	42	115.467	0.860535	7.0635	5.86244	3.99075e-37	4.9171e-35
KLK10	7872	67	183.702	1.37276	7.0613	6.53221	4.16818e-38	6.08646e-36
NDRG4	600	5	14.0017	0.102445	7.05698	2.82158	6.23306e-28	3.07899e-26
EPHB2	132	1	3.08037	0.0204889	7.05309	0.652972	2.45694e-16	4.29012e-15
TMEM184A	5240	45	122.281	0.922002	7.04699	5.94527	3.99644e-37	4.9171e-35
IL36RN	3033	26	70.7785	0.532712	7.0465	5.1567	1.16545e-35	1.2194e-33
TBX6	131	1	3.05703	0.0204889	7.04213	0.642264	2.8264e-16	4.89026e-15
TLR5	131	1	3.05703	0.0204889	7.04213	0.642264	2.8264e-16	4.89026e-15
A2ML1	76113	660	1776.18	13.5227	7.03696	9.80553	1.57001e-39	2.6408e-37
TTC9	1490	13	34.7708	0.266356	7.01379	4.13216	1.34173e-32	1.03656e-30
SLC44A4	128	1	2.98702	0.0204889	7.00874	0.609656	4.32335e-16	7.37468e-15
SDCBP2	5771	51	134.673	1.04494	7.00617	6.0848	3.28853e-37	4.20173e-35
GRHL1	10118	91	236.115	1.86449	6.98247	6.89488	6.6047e-38	9.14201e-36
PGBD5	1534	14	35.7976	0.286845	6.94991	4.17461	1.88799e-32	1.42544e-30
GGT6	2362	22	55.1199	0.450757	6.92545	4.79709	2.73433e-34	2.54082e-32
MME	227	2	5.2973	0.0409779	6.92205	1.42699	3.83468e-20	1.00503e-18
SOWAHB	1445	14	33.7207	0.286845	6.86368	4.08917	7.95992e-32	5.56692e-30
GAS7	2240	22	52.2729	0.450757	6.84894	4.72126	9.87692e-34	8.63451e-32
TMEM79	11119	110	259.474	2.25378	6.84537	7.0321	4.17566e-37	5.09048e-35
SPINK5	25606	259	597.545	5.30663	6.81437	8.23573	1.4059e-37	1.90628e-35
ID2	209	2	4.87725	0.0409779	6.80292	1.30985	2.19214e-19	5.32526e-18
SDR9C7	2519	26	58.7837	0.532712	6.77862	4.89114	1.06939e-33	9.28759e-32
GRHL3	7237	75	168.884	1.53667	6.77754	6.41322	4.0104e-36	4.47817e-34
SPRR1B	57008	598	1330.35	12.2524	6.76228	9.39085	1.78829e-37	2.32968e-35
KALRN	388	4	9.05442	0.0819557	6.74084	2.19736	2.16946e-24	7.91972e-23
HSPB2-C11orf52	106	1	2.47363	0.0204889	6.73693	0.345122	1.72816e-14	2.56293e-13
C11orf52	105	1	2.45029	0.0204889	6.72327	0.331873	2.04048e-14	3.00264e-13
KRT10	30042	326	701.064	6.67939	6.7131	8.46715	6.31273e-37	7.62578e-35
HAL	283	3	6.60413	0.0614668	6.68537	1.74496	3.08706e-22	9.21816e-21
LY6D	8260	92	192.756	1.88498	6.67402	6.60491	1.22122e-35	1.24827e-33
CEACAM19	3002	34	70.0551	0.696624	6.64638	5.14535	1.18995e-33	1.02014e-31
LINC00592	186	2	4.34052	0.0409779	6.63482	1.14489	2.39561e-18	5.21849e-17
CLDN4	12040	143	280.967	2.92992	6.58207	7.14938	2.01068e-35	2.02408e-33
IGF2	174	2	4.06049	0.0409779	6.53867	1.05073	9.69011e-18	1.96884e-16
CCDC85A	171	2	3.99048	0.0409779	6.51359	1.0262	1.3531e-17	2.70263e-16
VAV3	1293	16	30.1736	0.327823	6.5124	3.93237	7.91936e-30	4.51976e-28
AKR1B10	169	2	3.94381	0.0409779	6.49663	1.00961	1.69466e-17	3.33609e-16
ALOX12B	3330	42	77.7093	0.860535	6.49219	5.2965	6.19425e-33	4.98844e-31
PIP5K1B	89	1	2.07692	0.0204889	6.48505	0.10161	4.12739e-13	5.23827e-12
TNFAIP8L3	2055	26	47.9557	0.532712	6.48492	4.60054	1.46471e-31	9.49416e-30
KRT6B	240611	3063	5614.93	62.7576	6.48327	11.4711	1.2153e-35	1.24827e-33
GDPD3	931	12	21.7259	0.245867	6.44966	3.4598	3.35888e-28	1.69706e-26
C5orf38	162	2	3.78045	0.0409779	6.43565	0.950016	4.25715e-17	8.04679e-16
NLRP10	3869	52	90.2875	1.06542	6.40138	5.51389	8.4716e-33	6.70064e-31
PALMD	603	8	14.0717	0.163911	6.40021	2.83497	6.16376e-26	2.60444e-24
CBR3-AS1	156	2	3.64044	0.0409779	6.38124	0.896908	8.69169e-17	1.59084e-15
HSPB1	84379	1166	1969.08	23.8901	6.3648	9.96073	9.28851e-35	9.00918e-33
ATP2C2	3037	43	70.8718	0.881024	6.32548	5.16562	9.23472e-32	6.29287e-30
BDNF-AS	79	1	1.84355	0.0204889	6.31333	-0.0633166	2.91149e-12	3.37886e-11
EXD3	79	1	1.84355	0.0204889	6.31333	-0.0633166	2.91149e-12	3.37886e-11
MIR548AA1	78	1	1.82022	0.0204889	6.29498	-0.0808846	3.57037e-12	4.08992e-11
NEBL	3580	53	83.5433	1.08591	6.26197	5.40364	8.25446e-32	5.68317e-30
ZFYVE28	75	1	1.75021	0.0204889	6.23848	-0.134896	8.21273e-12	8.98196e-11
CRISPLD2	3866	59	90.2175	1.20885	6.2185	5.51505	1.24591e-31	8.23661e-30
FAM26E	139	2	3.24372	0.0409779	6.21491	0.73492	8.43024e-16	1.41619e-14
CLIC3	3599	56	83.9867	1.14738	6.19037	5.41222	2.32127e-31	1.48294e-29
PPIL6	72	1	1.6802	0.0204889	6.17968	-0.190985	1.56288e-11	1.66008e-10
LOC100130331	199	3	4.64389	0.0614668	6.17759	1.24678	5.77575e-19	1.33708e-17
BDNF	134	2	3.12704	0.0409779	6.1621	0.683616	1.88659e-15	3.07218e-14
PRSS27	70	1	1.63353	0.0204889	6.13911	-0.229613	2.42258e-11	2.50907e-10
KIAA1199	503	8	11.7381	0.163911	6.13866	2.57747	4.05237e-24	1.42833e-22
OVOL1	9775	158	228.111	3.23725	6.13762	6.85412	2.96173e-32	2.17433e-30
MAPK8IP2	495	8	11.5514	0.163911	6.11554	2.55474	5.96253e-24	2.05792e-22
DUOXA1	2850	47	66.508	0.96298	6.10586	5.07689	2.54921e-30	1.50551e-28
MYO5B	10495	175	244.913	3.58556	6.09284	6.95728	5.28535e-32	3.77382e-30
KLK5	29186	511	681.088	10.4698	6.02316	8.43377	5.14873e-32	3.69818e-30
TCP11L2	4565	80	106.529	1.63911	6.01983	5.75757	1.22254e-30	7.2848e-29
SPRR2A	793	14	18.5056	0.286845	5.9981	3.23473	1.20268e-25	4.90221e-24
UNC5B	16025	286	373.961	5.85983	5.99523	7.5693	1.38915e-31	9.13814e-30
LBH	2187	39	51.0361	0.799068	5.99222	4.69678	3.5634e-29	1.96475e-27
DHRS9	342	6	7.98096	0.122934	5.98944	2.0253	1.267e-21	3.65204e-20
ADAMTSL4	2124	39	49.5659	0.799068	5.95005	4.6553	7.14587e-29	3.84431e-27
FGD3	169	3	3.94381	0.0614668	5.942	1.01709	1.69466e-17	3.33609e-16
WNT10A	1239	23	28.9135	0.471245	5.93093	3.87865	3.08025e-27	1.45143e-25
MAP1LC3A	532	10	12.4148	0.204889	5.90231	2.66171	1.48645e-23	4.98787e-22
RNF222	475	9	11.0847	0.1844	5.88875	2.49894	5.67314e-23	1.80779e-21
PDK4	58	1	1.3535	0.0204889	5.8683	-0.48567	5.12595e-10	4.52884e-09
VWF	109	2	2.54364	0.0409779	5.86449	0.395759	8.64221e-14	1.1888e-12
KRT6C	29086	574	678.755	11.7606	5.85052	8.4316	8.73384e-31	5.34817e-29
LYPD3	23474	467	547.792	9.56833	5.83881	8.12255	1.2118e-30	7.25335e-29
ABHD12B	56	1	1.30682	0.0204889	5.81778	-0.533073	8.48719e-10	7.26193e-09
GDF15	787	16	18.3655	0.327823	5.7962	3.22714	9.45187e-25	3.53793e-23
ZSCAN4	55	1	1.28349	0.0204889	5.79184	-0.557364	1.09629e-09	9.24332e-09
KRT76	1161	24	27.0932	0.491734	5.77608	3.78759	2.92235e-26	1.26489e-24
POF1B	21946	459	512.135	9.40442	5.76663	8.02672	4.20994e-30	2.44287e-28
IGFBP3	5863	124	136.82	2.54063	5.74943	6.12302	3.13424e-29	1.73532e-27
LAT2	100	2	2.33361	0.0409779	5.7403	0.276375	4.4611e-13	5.6349e-12
CCNA1	844	18	19.6957	0.368801	5.72846	3.32907	4.51394e-25	1.73859e-23
YPEL3	2471	53	57.6636	1.08591	5.72713	4.87732	6.04628e-28	2.99787e-26
RNF39	3222	70	75.189	1.43423	5.70949	5.26033	2.78894e-28	1.41448e-26
CWH43	6748	147	157.472	3.01187	5.70701	6.32658	4.0647e-29	2.2136e-27
NEB	97	2	2.2636	0.0409779	5.6964	0.234298	7.4591e-13	9.21157e-12
LOC100289561	51	1	1.19014	0.0204889	5.68315	-0.65877	3.13479e-09	2.49677e-08
PMFBP1	408	9	9.52114	0.1844	5.66945	2.28433	1.68968e-21	4.80782e-20
ERV3-1	2385	54	55.6567	1.1064	5.64913	4.82773	2.07198e-27	9.97555e-26
STX11	517	12	12.0648	0.245867	5.60119	2.62609	2.77192e-22	8.35223e-21
RAET1G	1667	39	38.9013	0.799068	5.60054	4.31231	2.2509e-26	9.7745e-25
CDRT1	48	1	1.12013	0.0204889	5.59589	-0.739716	7.10124e-09	5.4293e-08
BMP6	387	9	9.03108	0.1844	5.59324	2.20993	5.64353e-21	1.54621e-19
SLC22A18	217	5	5.06394	0.102445	5.59021	1.38051	4.41239e-18	9.32144e-17
SPRR2D	8846	212	206.431	4.34365	5.56972	6.71979	2.2575e-28	1.15821e-26
CACNG4	47	1	1.0968	0.0204889	5.56559	-0.767723	9.38231e-09	7.05958e-08
APCDD1	2287	55	53.3697	1.12689	5.56219	4.76898	8.14883e-27	3.67056e-25
KRT75	17394	422	405.909	8.64633	5.55248	7.69553	1.55043e-28	8.04771e-27
HOXA10-HOXA9	636	1368	1.07346	0.0204889	5.53464	-0.796276	1.24346e-08	9.23079e-08
ANKRD22	1458	36	34.0241	0.737602	5.52236	4.12084	1.13358e-25	4.63476e-24
ABCA12	35701	896	833.123	18.3581	5.50383	8.73389	2.36807e-28	1.21027e-26
PLA2G4F	1390	35	32.4372	0.717113	5.49395	4.05262	2.01935e-25	8.1067e-24
SCNN1G	84	2	1.96023	0.0409779	5.48908	0.0364419	9.53559e-12	1.03775e-10
EPHB3	3223	82	75.2123	1.68009	5.48207	5.2654	6.61901e-27	3.0121e-25
LOC100506874	44	1	1.02679	0.0204889	5.47068	-0.855106	2.20515e-08	1.5925e-07
C9orf169	1017	26	23.7328	0.532712	5.47018	3.60291	2.49591e-24	9.08648e-23
LPHN2	11994	310	279.894	6.35157	5.46102	7.16127	9.06406e-28	4.41184e-26
TSHZ2	353	9	8.23765	0.1844	5.46061	2.08069	4.22211e-20	1.10007e-18
FSTL4	198	5	4.62055	0.102445	5.45809	1.25238	2.88448e-17	5.55492e-16
TMEM170B	235	6	5.48399	0.122934	5.44833	1.49759	4.22885e-18	8.94792e-17
LOC100505702	836	22	19.509	0.450757	5.42715	3.32157	1.42696e-23	4.80037e-22
CASZ1	7896	209	184.262	4.28219	5.42637	6.55901	2.41346e-27	1.1536e-25
SPRR4	644	17	15.0285	0.348312	5.42018	2.94605	2.30848e-22	6.9875e-21
KRT16	284555	7621	6640.41	156.146	5.41028	11.7306	8.0251e-28	3.93496e-26
MAF	5464	147	127.509	3.01187	5.40251	6.0285	6.28637e-27	2.87056e-25
SORT1	10403	280	242.766	5.7369	5.40248	6.95731	2.66332e-27	1.26393e-25
TMEM86A	2604	70	60.7673	1.43423	5.40228	4.95966	4.38598e-26	1.88003e-24
CXCR7	7258	197	169.374	4.03632	5.39007	6.43832	4.90259e-27	2.28581e-25
PCDH1	11231	309	262.088	6.33108	5.37085	7.06852	4.0104e-27	1.87642e-25
PRODH	149	4	3.47708	0.0819557	5.36079	0.849263	1.6743e-15	2.73991e-14
PNLIPRP3	13603	383	317.441	7.84726	5.33767	7.34572	5.64882e-27	2.6063e-25
LINC00086	111	3	2.59031	0.0614668	5.33605	0.432307	6.30205e-14	8.86155e-13
PALD1	75	2	1.75021	0.0409779	5.32582	-0.118199	6.98863e-11	6.80329e-10
MYOM3	667	19	15.5652	0.38929	5.31152	2.99915	2.37078e-22	7.15975e-21
FUT3	1254	36	29.2635	0.737602	5.30493	3.90861	3.84783e-24	1.35984e-22
PPL	54743	1592	1277.49	32.6184	5.29137	9.35551	5.95701e-27	2.73899e-25
IMPA2	11536	337	269.206	6.90477	5.28442	7.10928	1.51313e-26	6.67988e-25
LOC283070	585	17	13.6516	0.348312	5.28159	2.8111	1.96356e-21	5.56327e-20
MEGF6	208	6	4.85392	0.122934	5.27235	1.32724	5.48908e-17	1.02876e-15
FAM43A	1442	43	33.6507	0.881024	5.25097	4.1113	4.43908e-24	1.55637e-22
DIRAS1	438	13	10.2212	0.266356	5.24775	2.39577	3.14539e-20	8.29284e-19
RGMA	271	8	6.32409	0.163911	5.24668	1.70662	3.6582e-18	7.8026e-17
C6orf25	70	2	1.63353	0.0409779	5.22644	-0.21177	2.01318e-10	1.86809e-09
MGAM	70	2	1.63353	0.0409779	5.22644	-0.21177	2.01318e-10	1.86809e-09
SPRR2F	397	12	9.26444	0.245867	5.22026	2.25525	9.93881e-20	2.4778e-18
TXNIP	96551	2970	2253.13	60.8521	5.21041	10.1762	2.21275e-26	9.64035e-25
ANK2	69	2	1.61019	0.0409779	5.20572	-0.231227	2.50108e-10	2.30314e-09
IGFL1	3079	95	71.8519	1.94645	5.20415	5.20618	5.02218e-25	1.92319e-23
PRR9	3169	99	73.9522	2.0284	5.18629	5.2482	5.07402e-25	1.93746e-23
POU2F3	1695	53	39.5547	1.08591	5.18335	4.34608	4.3345e-24	1.52373e-22
EGR2	195	6	4.55055	0.122934	5.17929	1.23746	2.09184e-16	3.69633e-15
TYMP	5940	187	138.617	3.83143	5.17608	6.15463	1.86016e-25	7.49026e-24
CCDC64B	1141	36	26.6265	0.737602	5.1687	3.77607	3.38742e-23	1.09785e-21
GBAP1	130	4	3.0337	0.0819557	5.16415	0.66052	2.28409e-14	3.35e-13
SH3BGR	444	14	10.3612	0.286845	5.16151	2.41762	6.31146e-20	1.59746e-18
NOD2	1792	57	41.8183	1.16787	5.15891	4.42696	5.20466e-24	1.80573e-22
LGALS9C	66	2	1.54018	0.0409779	5.1417	-0.291201	4.85068e-10	4.31596e-09
FBXO32	715	23	16.6853	0.471245	5.13787	3.10373	1.05039e-21	3.05418e-20
PLXDC2	4261	138	99.4353	2.82747	5.13482	5.67662	6.07059e-25	2.30474e-23
CIDEA	279	9	6.51078	0.1844	5.12134	1.75171	6.78313e-18	1.3996e-16
IL1RN	7889	260	184.099	5.32712	5.11026	6.56575	3.41591e-25	1.34429e-23
TPRG1	731	24	17.0587	0.491734	5.10874	3.13641	1.28418e-21	3.69354e-20
GPRIN2	395	13	9.21777	0.266356	5.09872	2.25132	3.06084e-19	7.34161e-18
B4GALNT2	485	16	11.318	0.327823	5.09796	2.54638	5.50175e-20	1.40862e-18
EVPLL	363	12	8.47102	0.245867	5.09113	2.1302	6.89754e-19	1.58847e-17
CSTA	63029	2115	1470.85	43.3341	5.08492	9.56436	1.75833e-25	7.10173e-24
CAMK1D	867	29	20.2324	0.594179	5.08321	3.38284	6.58218e-22	1.93504e-20
PHYHIP	300	10	7.00084	0.204889	5.07609	1.85706	4.88683e-18	1.02585e-16
ARHGAP24	63	2	1.47018	0.0409779	5.07471	-0.353743	9.57593e-10	8.14108e-09
SRRM3	415	14	9.68449	0.286845	5.06409	2.32329	2.79208e-19	6.73341e-18
LIPH	643	22	15.0051	0.450757	5.04852	2.9535	5.63637e-21	1.54621e-19
SEMA5B	464	16	10.828	0.327823	5.03411	2.48459	1.49996e-19	3.67739e-18
B3GALT4	348	12	8.12097	0.245867	5.03027	2.07139	1.71606e-18	3.80049e-17
TIMP2	1431	50	33.394	1.02445	5.02295	4.10658	6.79545e-23	2.15508e-21
PLD1	4230	149	98.7118	3.05285	5.01375	5.66958	3.59587e-24	1.28446e-22
DCN	455	16	10.6179	0.327823	5.00586	2.45728	2.24582e-19	5.43578e-18
FABP5	420	15	9.80117	0.307334	4.98273	2.34295	5.50968e-19	1.28218e-17
CCDC74A	59	2	1.37683	0.0409779	4.98025	-0.441528	3.10263e-09	2.47614e-08
ESPN	194	7	4.52721	0.143423	4.95397	1.23672	9.73002e-16	1.62632e-14
SYNPO2	410	15	9.56781	0.307334	4.94797	2.3094	9.01249e-19	2.04394e-17
RAET1L	300	11	7.00084	0.225378	4.94032	1.86118	1.49306e-17	2.96559e-16
GJB6	10715	398	250.047	8.1546	4.93797	7.01254	3.79938e-24	1.3463e-22
RHOF	672	25	15.6819	0.512223	4.92877	3.02067	1.68312e-20	4.51825e-19
ZNF117	854	32	19.9291	0.655646	4.92002	3.36604	5.05527e-21	1.39192e-19
SCEL	5910	223	137.917	4.56903	4.91493	6.15502	9.41717e-24	3.21685e-22
EPHA4	4051	154	94.5347	3.1553	4.90379	5.61065	2.10449e-23	7.00863e-22
ULBP1	394	15	9.19444	0.307334	4.89056	2.25406	2.12842e-18	4.66707e-17
SHC2	81	3	1.89023	0.0614668	4.88205	0.00202274	1.03749e-10	9.93959e-10
PLBD1	4744	184	110.707	3.76996	4.87504	5.83934	2.46528e-23	8.12871e-22
CYP1B1	645	25	15.0518	0.512223	4.86962	2.96357	4.1015e-20	1.07285e-18
MUC1	80	3	1.86689	0.0614668	4.86415	-0.0147605	1.25818e-10	1.19761e-09
FKBP1A-SDCBP2	5872	230	137.03	4.71245	4.86106	6.14748	2.26388e-23	7.52062e-22
TMEM45A	21707	852	506.557	17.4566	4.85867	8.03356	9.61095e-24	3.27462e-22
CD86	383	15	8.93774	0.307334	4.84972	2.21474	3.97558e-18	8.4389e-17
LURAP1L	5435	215	126.832	4.40512	4.84673	6.03641	3.12689e-23	1.02089e-21
EPS8L1	7561	303	176.444	6.20815	4.8283	6.51323	2.78518e-23	9.16077e-22
IFI44L	53	2	1.23681	0.0409779	4.82585	-0.583948	1.37131e-08	1.01121e-07
ZNF572	53	2	1.23681	0.0409779	4.82585	-0.583948	1.37131e-08	1.01121e-07
HSD11B2	449	18	10.4779	0.368801	4.81811	2.44428	7.21337e-19	1.65833e-17
MYL9	3609	146	84.2201	2.99138	4.81401	5.44702	9.03689e-23	2.83213e-21
HES5	443	18	10.3379	0.368801	4.79871	2.42561	9.49809e-19	2.1501e-17
LOC401093	125	5	2.91702	0.102445	4.79502	0.6164	2.46856e-13	3.20648e-12
CRYAB	415	17	9.68449	0.348312	4.78638	2.33221	3.94069e-18	8.37823e-17
TMC8	51	2	1.19014	0.0409779	4.77048	-0.634676	2.29544e-08	1.65142e-07
CDKN2B	16603	696	387.45	14.2603	4.76367	7.65013	4.84921e-23	1.55268e-21
C1orf233	85	47	1.72687	0.0614668	4.75185	-0.119731	5.06391e-10	4.48595e-09
GAB2	3274	141	76.4025	2.88894	4.7237	5.30973	4.56755e-22	1.35477e-20
HCAR3	118	5	2.75366	0.102445	4.71196	0.537767	7.74171e-13	9.54284e-12
GSDMA	3671	163	85.6669	3.3397	4.67982	5.47641	6.50497e-22	1.91659e-20
MAP2	9923	445	231.564	9.11757	4.66621	6.91119	2.97646e-22	8.93721e-21
RAPGEFL1	5478	249	127.835	5.10174	4.64641	6.05498	6.6106e-22	1.93911e-20
ALOX15B	2139	98	49.916	2.00792	4.63385	4.69932	3.64633e-21	1.01365e-19
OCLN	3587	165	83.7067	3.38067	4.62884	5.44498	1.4649e-21	4.19518e-20
TREX2	198	9	4.62055	0.1844	4.62682	1.27742	7.61457e-15	1.16839e-13
LRRC37A2	46	2	1.07346	0.0409779	4.62198	-0.769756	8.7216e-08	5.78595e-07
BCO2	154	7	3.59376	0.143423	4.62107	0.919261	8.56172e-14	1.17894e-12
LNX1	154	7	3.59376	0.143423	4.62107	0.919261	8.56172e-14	1.17894e-12
FAM59A	10299	479	240.339	9.8142	4.61367	6.96687	6.30627e-22	1.86217e-20
ITGB7	110	5	2.56697	0.102445	4.61078	0.442361	2.56284e-12	2.99516e-11
CAPNS2	3312	155	77.2893	3.17578	4.6039	5.33093	2.53539e-21	7.13778e-20
CDKN1C	194	9	4.52721	0.1844	4.59739	1.24944	1.22486e-14	1.84744e-13
RASGRP1	66	3	1.54018	0.0614668	4.58707	-0.272578	2.74492e-09	2.20924e-08
FAM49A	674	32	15.7286	0.655646	4.57859	3.03755	9.87839e-19	2.22859e-17
IDUA	147	7	3.43041	0.143423	4.55401	0.855783	2.21543e-13	2.88897e-12
GLTP	48992	2379	1143.28	48.7432	4.55176	9.21924	9.85579e-22	2.87201e-20
ARHGEF37	5913	288	137.987	5.90081	4.54683	6.16915	2.64644e-21	7.43465e-20
DBNDD1	392	19	9.14776	0.38929	4.54486	2.25952	2.90954e-17	5.59507e-16
PLEKHG6	1800	88	42.005	1.80303	4.53998	4.45431	2.30309e-20	6.10848e-19
SLC29A4	921	45	21.4926	0.922002	4.53885	3.48875	2.88174e-19	6.93706e-18
TM7SF2	2240	111	52.2729	2.27427	4.52093	4.77038	1.90328e-20	5.09895e-19
RAB3IL1	63	3	1.47018	0.0614668	4.52007	-0.334287	5.33032e-09	4.14206e-08
RAB25	9257	460	216.023	9.42491	4.51816	6.81687	3.0819e-21	8.58538e-20
SIPA1L2	4548	227	106.133	4.65099	4.51138	5.79206	6.03302e-21	1.64952e-19
KRT13	2383	122	55.61	2.49965	4.47404	4.8616	3.06665e-20	8.10133e-19
RORA	3128	162	72.9954	3.31921	4.45776	5.25457	2.19919e-20	5.85627e-19
LYPD6B	954	50	22.2627	1.02445	4.43805	3.54377	6.59295e-19	1.52096e-17
POLR2J3	59	3	1.37683	0.0614668	4.42562	-0.420838	1.67587e-08	1.22492e-07
AVIL	172	9	4.01381	0.1844	4.42386	1.08505	1.23347e-13	1.65559e-12
C15orf61	153	8	3.57043	0.163911	4.4224	0.918371	3.43476e-13	4.39279e-12
RPP21	489	26	11.4114	0.532712	4.41395	2.58294	3.39588e-17	6.50208e-16
ANKRD35	935	50	21.8193	1.02445	4.40903	3.51609	1.02296e-18	2.30391e-17
KANK4	877	47	20.4658	0.96298	4.40568	3.424	1.9251e-18	4.23521e-17
KIAA0513	3271	176	76.3325	3.60605	4.40277	5.32147	4.5261e-20	1.17237e-18
FXYD3	13867	749	323.602	15.3462	4.39802	7.40507	1.57592e-20	4.24763e-19
SPOCK1	1131	61	26.3932	1.24982	4.39737	3.79078	7.33482e-19	1.68043e-17
C5orf4	461	25	10.758	0.512223	4.38519	2.49947	6.43774e-17	1.19979e-15
RPH3AL	94	5	2.1936	0.102445	4.38427	0.230432	4.00264e-11	4.02019e-10
RPL18A	770	42	17.9688	0.860535	4.37977	3.23782	4.15763e-18	8.81125e-17
IGFL3	1332	73	31.0837	1.49569	4.37477	4.02753	5.22733e-19	1.22506e-17
CARD18	1180	65	27.5366	1.33178	4.36712	3.85328	7.30973e-19	1.67758e-17
MAML3	468	26	10.9213	0.532712	4.35064	2.52274	8.52983e-17	1.56664e-15
ID1	1357	76	31.6671	1.55716	4.3436	4.05577	7.9481e-19	1.81468e-17
H19	3050	171	71.1752	3.50361	4.34339	5.22333	1.30779e-19	3.22411e-18
FAM116B	215	12	5.01727	0.245867	4.33582	1.40775	3.69558e-14	5.29739e-13
COPZ2	302	17	7.04751	0.348312	4.32797	1.89476	3.08892e-15	4.93929e-14
HDAC5	3596	204	83.9167	4.17974	4.32658	5.46161	1.33306e-19	3.28032e-18
ASS1	5172	294	120.694	6.02375	4.32393	5.98589	9.00058e-20	2.25235e-18
RUNDC3A	440	25	10.2679	0.512223	4.31795	2.43562	1.70342e-16	3.03013e-15
AKR1C2	457	26	10.6646	0.532712	4.31633	2.49018	1.43032e-16	2.57187e-15
EML1	1931	111	45.0621	2.27427	4.3068	4.566	5.37746e-19	1.25361e-17
KLK6	262	15	6.11407	0.307334	4.30215	1.69235	1.10122e-14	1.67043e-13
BRI3	884	51	20.6291	1.04494	4.29963	3.44042	5.09261e-18	1.06568e-16
PLA2G4D	296	17	6.90749	0.348312	4.29903	1.86738	4.8389e-15	7.55574e-14
C10orf54	917	53	21.3992	1.08591	4.29714	3.49333	4.79822e-18	1.01044e-16
TNNT2	209	12	4.87725	0.245867	4.29501	1.36926	6.80483e-14	9.51816e-13
PNRC1	8481	497	197.914	10.183	4.28027	6.70136	1.21161e-19	2.99255e-18
CFB	479	28	11.178	0.57369	4.27776	2.55965	1.77143e-16	3.14269e-15
CCDC3	805	48	18.7856	0.983469	4.25182	3.30796	1.86438e-17	3.65397e-16
GRAMD1C	353	21	8.23765	0.430268	4.25029	2.12248	1.19795e-15	1.99478e-14
SERPINA3	202	12	4.7139	0.245867	4.24589	1.32302	1.27201e-13	1.7056e-12
IL36G	1358	82	31.6905	1.68009	4.23522	4.06212	2.87358e-18	6.19873e-17
NIPAL4	5615	344	131.032	7.04819	4.216	6.10975	4.28409e-19	1.01655e-17
AKAP3	116	7	2.70699	0.143423	4.21262	0.53557	1.71361e-11	1.80146e-10
PRSS8	13773	851	321.409	17.4361	4.20405	7.40463	3.19931e-19	7.65991e-18
RASGEF1B	1051	65	24.5263	1.33178	4.20011	3.69466	9.43314e-18	1.92025e-16
GPR115	8721	543	203.514	11.1255	4.19286	6.74602	4.50577e-19	1.06346e-17
NDRG2	2219	139	51.7829	2.84796	4.18317	4.77262	2.20937e-18	4.82864e-17
USP2	335	21	7.8176	0.430268	4.17481	2.05124	3.4918e-15	5.5435e-14
EVPL	20318	1285	474.144	26.3283	4.1705	7.96725	4.23389e-19	1.00644e-17
NUPR1	7701	492	179.712	10.0806	4.15567	6.56855	8.74986e-19	1.99431e-17
HAP1	908	58	21.1892	1.18836	4.15317	3.48645	3.40374e-17	6.50775e-16
NREP	125	8	2.91702	0.163911	4.13104	0.645733	1.44418e-11	1.53891e-10
KCNJ5	354	23	8.26099	0.471245	4.12391	2.13316	4.45121e-15	6.97497e-14
GBP2	460	30	10.7346	0.614668	4.1203	2.50964	1.25954e-15	2.09209e-14
ARRDC4	24501	1615	571.759	33.0896	4.11084	8.24052	1.05227e-18	2.36592e-17
DIO2	229	15	5.34397	0.307334	4.10802	1.50968	1.57651e-13	2.09068e-12
FOLR3	259	17	6.04406	0.348312	4.10646	1.68601	6.90259e-14	9.64475e-13
NCF2	4188	278	97.7317	5.69592	4.10017	5.69299	3.04971e-18	6.55737e-17
ABLIM3	4413	293	102.982	6.00326	4.09989	5.76848	2.90873e-18	6.26437e-17
RPS19	16404	1090	382.806	22.3329	4.0992	7.6624	1.30498e-18	2.91929e-17
CDKL3	77	5	1.79688	0.102445	4.09686	-0.0346774	1.05761e-09	8.93986e-09
C9orf9	152	10	3.54709	0.204889	4.09575	0.925449	3.66999e-12	4.19319e-11
SRPX2	76	5	1.77355	0.102445	4.07803	-0.0518805	1.28501e-09	1.07324e-08
SLC25A45	135	9	3.15038	0.1844	4.07468	0.758048	1.22386e-11	1.31788e-10
HMOX1	962	65	22.4494	1.33178	4.07247	3.57408	6.46573e-17	1.20331e-15
JUP	128573	8730	3000.4	178.868	4.06816	10.6345	1.9224e-18	4.23521e-17
BCL6	5539	378	129.259	7.74482	4.06041	6.09846	4.45616e-18	9.39897e-17
FOXO4	1404	96	32.7639	1.96694	4.05621	4.11973	2.83534e-17	5.47616e-16
ST6GALNAC2	2978	204	69.495	4.17974	4.05454	5.20383	8.93937e-18	1.82748e-16
RPPH1	438256	30129	10227.2	617.311	4.05026	12.4047	2.51062e-18	5.45115e-17
SPRR3	626	43	14.6084	0.881024	4.04728	2.9569	5.57122e-16	9.45471e-15
TNFSF10	3848	268	89.7974	5.49103	4.03085	5.5748	9.43649e-18	1.92025e-16
MAFB	2739	191	63.9177	3.91339	4.02878	5.08467	1.31288e-17	2.62735e-16
PLEKHA7	715	50	16.6853	1.02445	4.02206	3.14968	3.49268e-16	6.01176e-15
RRAD	2506	176	58.4803	3.60605	4.01844	4.95708	1.71288e-17	3.36698e-16
BEX2	456	32	10.6413	0.655646	4.01499	2.50305	4.27196e-15	6.71785e-14
PPFIBP2	1194	84	27.8633	1.72107	4.01485	3.88864	7.85348e-17	1.4497e-15
CLDN1	26965	1907	629.259	39.0724	4.00934	8.3845	5.00132e-18	1.04823e-16
PRSS3	878	62	20.4891	1.27031	4.0087	3.44615	2.52496e-16	4.4031e-15
HR	16407	1169	382.876	23.9516	3.99853	7.6684	6.14391e-18	1.27166e-16
CHAC1	6421	458	149.841	9.38393	3.99671	6.31526	1.04704e-17	2.12412e-16
ERBB3	10093	723	235.532	14.8135	3.99069	6.96799	9.12685e-18	1.86294e-16
SPTBN2	21134	1527	493.186	31.2866	3.9784	8.03483	8.17626e-18	1.67923e-16
KCNG1	6468	468	150.938	9.58882	3.97608	6.32701	1.39225e-17	2.77365e-16
AKD1	222	16	5.18062	0.327823	3.97094	1.4732	6.76215e-13	8.38986e-12
ALOXE3	1713	125	39.9748	2.56112	3.96281	4.41191	7.85509e-17	1.4497e-15
EEPD1	478	35	11.1547	0.717113	3.95418	2.57442	4.43527e-15	6.95819e-14
CCDC28A	286	21	6.67413	0.430268	3.94675	1.83741	8.41671e-14	1.1638e-12
CSTB	15455	1143	360.66	23.4188	3.94474	7.5854	1.4072e-17	2.79923e-16
TSLP	299	22	6.9775	0.450757	3.94415	1.9013	7.20667e-14	1.0038e-12
SSBP2	1407	104	32.8339	2.13085	3.94396	4.12942	1.4269e-16	2.56919e-15
GPR56	32640	2416	761.691	49.5013	3.94359	8.66397	1.35457e-17	2.70263e-16
FAM102A	5146	381	120.088	7.80628	3.94284	5.99923	2.70861e-17	5.23902e-16
ABCG4	244	18	5.69402	0.368801	3.93859	1.61039	2.23814e-13	2.91573e-12
KLF4	9165	685	213.876	14.0349	3.92942	6.83256	2.3466e-17	4.55872e-16
FLJ40852	55	4	1.28349	0.0819557	3.92491	-0.491096	4.35206e-08	3.03411e-07
CBX4	5369	406	125.292	8.31851	3.91238	6.06229	4.02042e-17	7.64282e-16
DHRS3	450	34	10.5013	0.696624	3.90878	2.49045	9.12304e-15	1.38862e-13
SLC22A23	4911	373	114.604	7.64237	3.90601	5.93409	4.66921e-17	8.79773e-16
AIF1L	7958	608	185.709	12.4573	3.89769	6.63084	4.00804e-17	7.6302e-16
CIDECP	132	10	3.08037	0.204889	3.89238	0.737101	5.12587e-11	5.10206e-10
SLC22A3	1500	115	35.0042	2.35623	3.89142	4.22493	2.40382e-16	4.21605e-15
RAET1E	1390	107	32.4372	2.19232	3.88545	4.11555	3.32546e-16	5.73136e-15
ELOVL4	4985	388	116.331	7.94971	3.87072	5.95789	7.72748e-17	1.43012e-15
CITED2	4027	314	93.9746	6.43352	3.86802	5.65028	9.61001e-17	1.74928e-15
CPE	564	44	13.1616	0.901513	3.86378	2.81801	7.42573e-15	1.14073e-13
PKP1	126484	9905	2951.65	202.943	3.86236	10.6233	4.5013e-17	8.4962e-16
MIR4761	103	8	2.40362	0.163911	3.85205	0.388641	4.51453e-10	4.02882e-09
ZFHX2	90	7	2.10025	0.143423	3.84691	0.199015	1.15005e-09	9.6782e-09
IL22RA1	3025	240	70.5918	4.91734	3.84281	5.23931	1.69766e-16	3.02393e-15
FAM161B	354	28	8.26099	0.57369	3.8416	2.15009	9.04669e-14	1.24186e-12
FAM198A	102	8	2.38029	0.163911	3.83799	0.375803	5.26569e-10	4.63381e-09
TPT1	86318	6881	2014.33	140.984	3.83667	10.0737	6.6842e-17	1.24223e-15
PPP1R3F	201	16	4.69056	0.327823	3.82766	1.34023	4.35054e-12	4.93681e-11
PAPPA2	1070	86	24.9697	1.76205	3.82278	3.74261	1.31556e-15	2.18243e-14
YPEL2	1852	150	43.2185	3.07334	3.81258	4.5339	5.02305e-16	8.54627e-15
KLHDC8B	3784	308	88.3039	6.31059	3.80605	5.56457	2.40806e-16	4.21605e-15
VIPR1	1078	88	25.1563	1.80303	3.80041	3.75483	1.76177e-15	2.87598e-14
THRB	1561	128	36.4277	2.62258	3.79458	4.28871	8.07793e-16	1.36045e-14
JUNB	15642	1284	365.024	26.3078	3.79429	7.61239	1.37387e-16	2.47707e-15
LGALSL	21685	1781	506.044	36.4908	3.79356	8.08367	1.35186e-16	2.4407e-15
DAPK1	2565	212	59.8572	4.34365	3.7837	5.00539	4.80095e-16	8.17884e-15
NDUFA4L2	352	29	8.21432	0.594179	3.78304	2.14587	1.73207e-13	2.29013e-12
TUBB2A	5717	475	133.413	9.73224	3.7766	6.16172	2.87887e-16	4.97457e-15
DMKN	62034	5159	1447.63	105.702	3.77558	9.60119	1.69311e-16	3.02393e-15
SEMA6D	350	29	8.16765	0.594179	3.77483	2.13825	1.92661e-13	2.52722e-12
RNF128	1117	94	26.0665	1.92596	3.75665	3.80901	3.13077e-15	4.99421e-14
SLC25A23	5158	435	120.368	8.91269	3.75504	6.01479	4.08047e-16	6.98727e-15
ADPRH	202	17	4.7139	0.348312	3.74805	1.35274	8.46377e-12	9.24889e-11
CTXN1	119	10	2.777	0.204889	3.74295	0.600123	3.19719e-10	2.9059e-09
DSP	571094	48674	13327.1	997.278	3.74022	12.8062	2.81956e-16	4.89026e-15
KRT42P	327	28	7.63091	0.57369	3.72719	2.04402	4.43609e-13	5.61397e-12
CELSR2	15680	1350	365.911	27.6601	3.72548	7.62062	3.85516e-16	6.60999e-15
IQCH	152	13	3.54709	0.266356	3.72162	0.949085	6.24383e-11	6.13215e-10
RASEF	568	49	13.2549	1.00396	3.71914	2.83796	2.99507e-14	4.32592e-13
EPB41L4A	425	37	9.91786	0.758091	3.7048	2.422	1.2227e-13	1.64279e-12
KLK8	4270	374	99.6453	7.66286	3.70037	5.74614	1.02299e-15	1.70772e-14
NKAIN4	47	4	1.0968	0.0819557	3.69866	-0.691158	3.28061e-07	2.00519e-06
LMO7	3520	309	82.1432	6.33108	3.69704	5.46782	1.22652e-15	2.03981e-14
AQP3	7708	677	179.875	13.871	3.69659	6.59831	7.99586e-16	1.34834e-14
SMPDL3A	2497	220	58.2703	4.50757	3.69154	4.97309	1.90542e-15	3.09905e-14
AVPI1	3478	307	81.1631	6.2901	3.68909	5.45108	1.37602e-15	2.27138e-14
PLEKHG1	3194	285	74.5356	5.83935	3.67343	5.32938	1.93158e-15	3.13776e-14
MX1	1802	161	42.0517	3.29872	3.67109	4.5043	3.53031e-15	5.59794e-14
BTG1	11098	993	258.984	20.3455	3.6699	7.12603	9.16744e-16	1.53615e-14
C1QTNF6	185	507	1.07346	0.0819557	3.66771	-0.718199	4.27064e-07	2.57362e-06
ANK3	5788	521	135.07	10.6747	3.66109	6.18768	1.52993e-15	2.51294e-14
PIM1	8960	808	209.092	16.5551	3.65857	6.81817	1.32858e-15	2.19852e-14
PRDM1	8104	733	189.116	15.0184	3.65423	6.67365	1.43468e-15	2.36527e-14
CYP1A1	519	47	12.1115	0.96298	3.64897	2.71329	1.29024e-13	1.72655e-12
FOXQ1	540	49	12.6015	1.00396	3.64622	2.77054	8.15592e-14	1.13127e-12
ADSSL1	78	7	1.82022	0.143423	3.64075	0.0128776	1.14523e-08	8.53018e-08
MALL	786	72	18.3422	1.4752	3.63373	3.31167	3.35925e-14	4.83615e-13
SLC2A12	230	21	5.36731	0.430268	3.63251	1.54671	5.88184e-12	6.57342e-11
ZNF821	360	33	8.40101	0.676135	3.62984	2.1891	5.28224e-13	6.62799e-12
C4orf34	1490	137	34.7708	2.80698	3.6295	4.23334	8.89655e-15	1.36038e-13
CES2	19523	1799	455.591	36.8596	3.62753	7.94395	1.62589e-15	2.66398e-14
ARHGEF10L	3314	306	77.3359	6.26961	3.62411	5.38621	3.58164e-15	5.67256e-14
IFIT1	440	41	10.2679	0.840046	3.60723	2.47905	3.41183e-13	4.37189e-12
IL20RA	1788	167	41.725	3.42165	3.60709	4.49782	8.97501e-15	1.36923e-13
NRARP	1551	145	36.1943	2.9709	3.60558	4.29298	1.05762e-14	1.60797e-13
DUOX1	13097	1227	305.633	25.1399	3.60361	7.36987	2.39831e-15	3.87227e-14
FOXC1	6548	614	152.805	12.5802	3.60218	6.37003	3.37043e-15	5.36363e-14
PRR24	363	34	8.47102	0.696624	3.59891	2.20336	6.97458e-13	8.6373e-12
CYP39A1	299	28	6.9775	0.57369	3.59809	1.92513	2.56827e-12	2.99887e-11
INPP5J	160	15	3.73378	0.307334	3.59106	1.03178	1.34656e-10	1.27808e-09
ABLIM1	49493	4693	1154.98	96.1546	3.58633	9.28906	2.86317e-15	4.58936e-14
TBX19	117	11	2.73033	0.225378	3.58274	0.587964	1.08436e-09	9.14857e-09
SCNN1A	704	67	16.4286	1.37276	3.57844	3.15728	8.18237e-14	1.13376e-12
GAA	913	87	21.3059	1.78254	3.57723	3.53166	4.51216e-14	6.43322e-13
HSD17B2	210	20	4.90059	0.409779	3.57127	1.42132	1.7536e-11	1.84059e-10
ATF3	2819	270	65.7846	5.53201	3.57122	5.15697	9.12066e-15	1.38862e-13
BCAM	5125	491	119.598	10.0601	3.57112	6.019	5.95537e-15	9.22319e-14
CPT1B	636	61	14.8418	1.24982	3.56699	3.01198	1.54538e-13	2.05145e-12
MPZL3	2269	218	52.9497	4.46659	3.56657	4.84439	1.18289e-14	1.78616e-13
PLA2G4B	2993	288	69.845	5.90081	3.56456	5.24385	8.93031e-15	1.36398e-13
KRT3	1334	129	31.1304	2.64307	3.55667	4.07955	2.59327e-14	3.77018e-13
MAL2	13137	1272	306.567	26.0619	3.55605	7.37794	4.82653e-15	7.54528e-14
GATSL3	557	54	12.9982	1.1064	3.55112	2.82241	2.47875e-13	3.21657e-12
CACFD1	656	64	15.3085	1.31129	3.54253	3.05846	1.998e-13	2.61571e-12
SLCO4A1	528	52	12.3215	1.06542	3.52831	2.74732	3.71213e-13	4.73385e-12
IFNK	436	43	10.1746	0.881024	3.52557	2.47231	9.00177e-13	1.0984e-11
BACH2	466	46	10.8746	0.942491	3.52454	2.56803	7.54471e-13	9.30865e-12
PITX1	183	18	4.27051	0.368801	3.52379	1.22856	5.09919e-11	5.07931e-10
PPP1R3B	5142	510	119.994	10.4494	3.52114	6.02772	1.17225e-14	1.77211e-13
SPTLC3	4137	411	96.5416	8.42095	3.51867	5.71428	1.41852e-14	2.12267e-13
FBLN2	2499	250	58.317	5.12223	3.50837	4.98822	2.40123e-14	3.50247e-13
LOC646862	241	24	5.62401	0.491734	3.50837	1.62328	1.55292e-11	1.65081e-10
C1orf216	397	855	3.52376	0.307334	3.5076	0.956005	3.50308e-10	3.17523e-09
SIRT4	51	5	1.19014	0.102445	3.50361	-0.564825	4.68596e-07	2.81242e-06
ARRB1	1132	114	26.4165	2.33574	3.49795	3.84766	7.58385e-14	1.05523e-12
PAIP2B	1072	108	25.0163	2.2128	3.4973	3.76926	9.48913e-14	1.29192e-12
MAP3K8	1267	128	29.5669	2.62258	3.49355	4.01035	6.47928e-14	9.08193e-13
ACAA2	1680	170	39.2047	3.48312	3.49155	4.41712	4.75028e-14	6.76545e-13
FBXL16	80	8	1.86689	0.163911	3.48795	0.0602831	2.39335e-08	1.71815e-07
SAMD10	208	21	4.85392	0.430268	3.48754	1.41437	4.00187e-11	4.02019e-10
ZNF185	15782	1603	368.291	32.8438	3.48705	7.64809	1.30127e-14	1.95602e-13
CTSO	198	20	4.62055	0.409779	3.48643	1.34407	4.84745e-11	4.83581e-10
TMEM63C	345	35	8.05097	0.717113	3.4839	2.13951	2.97007e-12	3.43783e-11
APBA1	305	31	7.11752	0.635157	3.48056	1.96299	7.82144e-12	8.57519e-11
RBP1	840	86	19.6023	1.76205	3.47367	3.41995	1.98791e-13	2.60506e-12
HCAR2	108	11	2.5203	0.225378	3.46738	0.484081	3.76211e-09	2.97701e-08
CTSF	446	46	10.4079	0.942491	3.46127	2.51017	1.84046e-12	2.17969e-11
DFNB31	223	23	5.20396	0.471245	3.45749	1.51643	3.84828e-11	3.87982e-10
HOMER2	4220	441	98.4785	9.03562	3.44572	5.74892	3.88754e-14	5.56656e-13
HES4	781	82	18.2255	1.68009	3.43722	3.31815	3.5022e-13	4.47473e-12
FAM211B	210	22	4.90059	0.450757	3.43463	1.43249	6.37923e-11	6.24206e-10
SCN3B	332	35	7.7476	0.717113	3.42851	2.08905	6.26592e-12	6.94425e-11
SPON2	171	18	3.99048	0.368801	3.426	1.13997	1.75857e-10	1.641e-09
MAPK3	4366	463	101.886	9.48638	3.42457	5.79977	4.98483e-14	7.09191e-13
UNC13D	387	41	9.03108	0.840046	3.42212	2.30964	4.34311e-12	4.93258e-11
FILIP1L	8021	854	187.179	17.4975	3.41899	6.67749	4.35389e-14	6.22091e-13
KRT17	753474	80243	17583.2	1644.09	3.41883	13.2309	3.23577e-14	4.66344e-13
MFAP3L	2680	286	62.5408	5.85983	3.41526	5.0968	8.29695e-14	1.14844e-12
GABARAPL1	1031	110	24.0596	2.25378	3.41461	3.72001	2.97006e-13	3.82424e-12
SLC29A3	366	39	8.54102	0.799068	3.41356	2.23027	5.54121e-12	6.2084e-11
ZC3H6	992	107	23.1494	2.19232	3.39883	3.66582	3.81028e-13	4.85436e-12
GPR157	352	38	8.21432	0.778579	3.39466	2.17592	7.73552e-12	8.50204e-11
SNORA47	397	43	9.26444	0.881024	3.39042	2.34903	5.70709e-12	6.38348e-11
DUOX2	470	51	10.968	1.04494	3.38841	2.59174	2.65415e-12	3.09372e-11
TMEM91	304	33	7.09418	0.676135	3.386	1.96635	1.33975e-11	1.43296e-10
DNASE1L2	102	11	2.38029	0.225378	3.38501	0.410465	1.03281e-08	7.7362e-08
TRIM29	91548	9989	2136.38	204.664	3.38382	10.193	5.43218e-14	7.69539e-13
RAB11FIP1	11298	1235	263.652	25.3038	3.38106	7.17491	6.22337e-14	8.76019e-13
RAB40C	2735	300	63.8243	6.14668	3.37565	5.12953	1.38902e-13	1.85314e-12
ITIH4	83	9	1.9369	0.1844	3.37368	0.121603	3.88799e-08	2.73208e-07
PDZD2	5856	644	136.656	13.1949	3.37223	6.22778	9.30068e-14	1.2741e-12
L3MBTL4	398	44	9.28778	0.901513	3.36098	2.35524	7.9597e-12	8.7124e-11
LOC284023	738	82	17.2221	1.68009	3.35553	3.24373	1.09277e-12	1.32007e-11
VGLL3	2930	326	68.3749	6.67939	3.35515	5.23065	1.70483e-13	2.2586e-12
ZNF425	441	49	10.2912	1.00396	3.35411	2.50324	4.62329e-12	5.24183e-11
MGAT4A	548	61	12.7882	1.24982	3.35218	2.81572	3.02076e-12	3.49346e-11
DSG3	75909	8480	1771.42	173.746	3.34983	9.92571	8.88198e-14	1.22051e-12
LOC219347	153	17	3.57043	0.348312	3.34749	0.988465	1.20231e-09	1.00924e-08
FRMPD1	135	15	3.15038	0.307334	3.34615	0.810677	2.6514e-09	2.13915e-08
FAM84A	5378	604	125.502	12.3753	3.34188	6.10767	1.44392e-13	1.92445e-12
KRT79	1137	128	26.5332	2.62258	3.33739	3.86779	5.81853e-13	7.26661e-12
GPX3	4136	466	96.5182	9.54784	3.33718	5.72938	1.75593e-13	2.31017e-12
PPM1H	63	7	1.47018	0.143423	3.33314	-0.259094	2.63265e-07	1.63471e-06
IFI6	2556	289	59.6472	5.9213	3.33187	5.03584	2.53549e-13	3.28378e-12
TACC2	10764	1219	251.19	24.976	3.33002	7.10961	1.29904e-13	1.73659e-12
DUSP1	5256	597	122.655	12.2319	3.32559	6.07604	1.86522e-13	2.45153e-12
CES3	115	13	2.68366	0.266356	3.31954	0.585827	7.8043e-09	5.9293e-08
DNAH1	316	36	7.37422	0.737602	3.31678	2.02809	2.48843e-11	2.57325e-10
UPK1B	1443	165	33.674	3.38067	3.31521	4.21321	5.80465e-13	7.25609e-12
TACSTD2	30667	3511	715.649	71.9366	3.3144	8.62137	1.51002e-13	2.00652e-12
EMR2	277	32	6.46411	0.655646	3.29608	1.84115	7.72094e-11	7.48875e-10
HSD11B1L	250	29	5.83403	0.594179	3.28959	1.69486	1.22527e-10	1.1688e-09
LRP1	5406	632	126.155	12.949	3.28401	6.12045	3.31545e-13	4.25248e-12
LOC285074	112	13	2.61365	0.266356	3.28144	0.551978	1.1649e-08	8.66693e-08
FAM83C	3378	396	78.8295	8.11362	3.27988	5.44269	4.45886e-13	5.6349e-12
MANSC1	1661	195	38.7613	3.99534	3.27734	4.41949	7.92655e-13	9.74357e-12
AMN	69	8	1.61019	0.163911	3.27488	-0.127395	2.2345e-07	1.40189e-06
KCNK10	69	8	1.61019	0.163911	3.27488	-0.127395	2.2345e-07	1.40189e-06
LGALS3	10725	1269	250.28	26.0005	3.2668	7.1102	3.19011e-13	4.09567e-12
NBEAL2	18373	2175	428.755	44.5634	3.26614	7.88679	3.07788e-13	3.95923e-12
IRF7	1063	126	24.8063	2.58161	3.263	3.77771	1.91963e-12	2.26738e-11
CIB2	1112	132	25.9498	2.70454	3.26096	3.84282	1.67461e-12	1.99215e-11
DOPEY2	2843	338	66.3446	6.92526	3.25953	5.19597	6.33059e-13	7.87648e-12
C1orf31	413	1396	1.98357	0.204889	3.25809	0.165606	7.06105e-08	4.75074e-07
EPB41L3	85	10	1.98357	0.204889	3.25809	0.165606	7.06105e-08	4.75074e-07
DSC2	30207	3599	704.915	73.7397	3.25689	8.60492	3.4231e-13	4.38209e-12
CYFIP2	4163	496	97.1483	10.1625	3.25659	5.74621	5.3037e-13	6.64863e-12
LYNX1	1325	158	30.9204	3.23725	3.25463	4.09592	1.53576e-12	1.83024e-11
AHNAK2	142466	17140	3324.61	351.18	3.24289	10.8439	4.04941e-13	5.14915e-12
MMP3	92	11	2.14692	0.225378	3.23633	0.27885	4.68782e-08	3.24944e-07
MTRNR2L1	183	22	4.27051	0.450757	3.23621	1.254	7.00158e-10	6.04922e-09
KIAA1908	315	38	7.35088	0.778579	3.23449	2.03129	6.14221e-11	6.04128e-10
KIAA0182	3248	393	75.7958	8.05215	3.23423	5.39042	8.38713e-13	1.02812e-11
DYRK1B	1025	124	23.9195	2.54063	3.23355	3.72808	2.92403e-12	3.39045e-11
EFS	1106	134	25.8098	2.74552	3.23149	3.83784	2.48557e-12	2.90742e-11
SEC14L2	6670	814	155.652	16.678	3.2221	6.42938	7.1838e-13	8.88812e-12
CTSB	67986	8338	1586.53	170.837	3.21516	9.77923	6.04307e-13	7.53993e-12
CTSD	16288	2001	380.099	40.9984	3.21265	7.71815	6.60016e-13	8.20421e-12
PIK3C2B	4815	592	112.363	12.1294	3.2113	5.9604	9.30668e-13	1.13352e-11
DET1	212	26	4.94726	0.532712	3.20863	1.46676	4.93661e-10	4.3798e-09
CCDC64	1278	158	29.8236	3.23725	3.20253	4.04891	3.14463e-12	3.62409e-11
SCN9A	114	14	2.66032	0.286845	3.20108	0.584758	1.92333e-08	1.39809e-07
CMYA5	130	16	3.0337	0.327823	3.19943	0.770989	9.74009e-09	7.32049e-08
LARP6	3766	467	87.8839	9.56833	3.19889	5.60724	1.23681e-12	1.48194e-11
ZNF524	849	106	19.8124	2.17183	3.18781	3.46124	7.10007e-12	7.82953e-11
ADM2	1366	171	31.8772	3.50361	3.18461	4.14664	3.53903e-12	4.06103e-11
ITPRIP	12057	1512	281.364	30.9793	3.18295	7.28718	1.02534e-12	1.242e-11
DLX2	280	35	6.53412	0.717113	3.18285	1.8675	1.57249e-10	1.48193e-09
KRT6A	776103	97853	18111.2	2004.9	3.17528	13.2961	1.04281e-12	1.26086e-11
PROS1	310	39	7.2342	0.799068	3.17407	2.01429	1.28573e-10	1.22296e-09
DNAJC28	80	10	1.86689	0.204889	3.17075	0.0891967	1.64271e-07	1.05247e-06
C10orf57	2473	313	57.7103	6.41304	3.1692	5.00373	2.4021e-12	2.81226e-11
MYCL1	2748	348	64.1277	7.13015	3.16845	5.15583	2.29119e-12	2.68715e-11
PLA2G3	581	74	13.5583	1.51618	3.15836	2.91828	2.30439e-11	2.39599e-10
SLC13A5	87	11	2.03024	0.225378	3.15581	0.208302	1.2124e-07	7.8934e-07
WDR31	243	31	5.67068	0.635157	3.15285	1.66754	5.15592e-10	4.55229e-09
SH3KBP1	6275	804	146.434	16.4731	3.15186	6.34828	1.94584e-12	2.2963e-11
CCBP2	266	34	6.20741	0.696624	3.15054	1.79727	2.59093e-10	2.38093e-09
PBX1	266	34	6.20741	0.696624	3.15054	1.79727	2.59093e-10	2.38093e-09
GALK1	328	42	7.65425	0.860535	3.1489	2.09779	1.4649e-10	1.38447e-09
STARD10	8378	1076	195.51	22.0461	3.14849	6.76552	1.72479e-12	2.04817e-11
BLVRB	989	127	23.0794	2.60209	3.14752	3.6851	9.26942e-12	1.00961e-10
SLC7A4	164	21	3.82713	0.430268	3.14487	1.1068	2.72999e-09	2.19988e-08
CYP2R1	821	106	19.159	2.17183	3.13943	3.41783	1.36817e-11	1.46144e-10
SERPING1	573	74	13.3716	1.51618	3.13836	2.90037	2.95465e-11	3.01084e-10
ELOVL7	5821	753	135.84	15.4282	3.13804	6.24136	2.3864e-12	2.79634e-11
EPB41L4B	3427	444	79.9729	9.09709	3.13565	5.47755	3.11912e-12	3.59782e-11
ETNK2	3255	422	75.9591	8.64633	3.13466	5.4034	3.19764e-12	3.682e-11
IRF5	972	126	22.6827	2.58161	3.1339	3.66152	1.11527e-11	1.20682e-10
NUDT7	70	9	1.63353	0.1844	3.1283	-0.0929391	4.81783e-07	2.88636e-06
C9orf16	3892	511	90.8242	10.4698	3.1165	5.66301	3.67625e-12	4.19674e-11
CERS3	9501	1250	221.717	25.6112	3.11374	6.95053	2.74994e-12	3.20256e-11
FOXP2	183	24	4.27051	0.491734	3.1114	1.26655	2.20102e-09	1.79872e-08
ABHD4	4588	605	107.066	12.3958	3.1103	5.90092	3.73118e-12	4.25579e-11
CYBA	84	11	1.96023	0.225378	3.10526	0.164276	1.9748e-07	1.25017e-06
MGST2	1100	146	25.6697	2.99138	3.10002	3.84322	1.28624e-11	1.37724e-10
LINC00663	61	8	1.4235	0.163911	3.09741	-0.280804	1.10507e-06	6.2631e-06
PLA2G6	346	46	8.0743	0.942491	3.09511	2.18002	2.21556e-10	2.05302e-09
C10orf10	113	15	2.63698	0.307334	3.08975	0.583688	4.51202e-08	3.13576e-07
IGSF9B	53	7	1.23681	0.143423	3.08429	-0.473283	2.8657e-06	1.52868e-05
NDRG1	50988	6856	1189.86	140.472	3.08241	9.37762	3.87329e-12	4.40653e-11
OSBP2	469	63	10.9446	1.2908	3.0812	2.61835	1.03097e-10	9.88426e-10
UBE2MP1	142	19	3.31373	0.38929	3.08065	0.908559	8.4165e-09	6.38347e-08
HERC2P9	75	10	1.75021	0.204889	3.07778	0.00856847	3.92609e-07	2.37568e-06
JMJD7-PLA2G4B	3488	471	81.3964	9.65029	3.07596	5.50921	6.79124e-12	7.50141e-11
NPAS2	3353	454	78.246	9.30198	3.07204	5.45271	7.26983e-12	8.01007e-11
TMEM80	2080	282	48.5392	5.77788	3.06994	4.76448	1.02245e-11	1.1118e-10
FAM100A	1470	200	34.3041	4.09779	3.06462	4.26474	1.48461e-11	1.57947e-10
KRT4	199	27	4.64389	0.553201	3.06321	1.39131	2.52255e-09	2.04388e-08
SCARNA2	49613	6780	1157.78	138.915	3.05906	9.34067	5.34795e-12	6.00199e-11
IL17RD	864	118	20.1624	2.41769	3.05853	3.49981	3.20364e-11	3.25957e-10
C17orf107	169	23	3.94381	0.471245	3.05771	1.15876	4.92653e-09	3.84402e-08
MIR1182	541	74	12.6248	1.51618	3.05547	2.82643	8.73337e-11	8.43993e-10
CRB3	1460	200	34.0708	4.09779	3.05477	4.25596	1.70259e-11	1.7913e-10
COL1A1	1262	174	29.4502	3.56507	3.0453	4.04698	2.34486e-11	2.43426e-10
FAM110B	579	80	13.5116	1.63911	3.0411	2.92561	9.70816e-11	9.35085e-10
OTUD1	1718	239	40.0915	4.89685	3.03266	4.49288	1.83016e-11	1.9164e-10
RNF208	51	7	1.19014	0.143423	3.02891	-0.520148	4.52551e-06	2.32361e-05
SDR16C5	3989	557	93.0878	11.4123	3.0277	5.70796	1.19632e-11	1.29031e-10
WDR78	334	47	7.79427	0.96298	3.01326	2.13822	5.9655e-10	5.2427e-09
KRT2	107	15	2.49697	0.307334	3.01112	0.515104	9.95399e-08	6.55444e-07
MXI1	1898	269	44.292	5.51152	3.0059	4.63944	2.55166e-11	2.63249e-10
TIAM1	9491	1346	221.483	27.5781	3.00548	6.96061	1.21311e-11	1.30736e-10
CEBPB	4951	704	115.537	14.4242	3.00155	6.02242	1.58387e-11	1.67834e-10
BEST1	50	7	1.16681	0.143423	3.00041	-0.544154	5.70285e-06	2.88684e-05
GBA	3385	482	78.9928	9.87567	2.99942	5.4743	1.87954e-11	1.96656e-10
TSPAN2	78	11	1.82022	0.225378	2.9985	0.0720302	5.38137e-07	3.20518e-06
GPSM1	962	137	22.4494	2.80698	2.99836	3.66112	5.77275e-11	5.72878e-10
NOX5	106	15	2.47363	0.307334	2.99759	0.503352	1.13828e-07	7.4473e-07
PCSK6	6650	949	155.185	19.444	2.99642	6.44851	1.58164e-11	1.67732e-10
PCK2	12269	1751	286.311	35.8761	2.99639	7.33195	1.34044e-11	1.43296e-10
ZFP36	3901	558	91.0342	11.4328	2.99293	5.67963	1.91223e-11	1.99919e-10
RPS10	8196	1178	191.263	24.136	2.98616	6.75116	1.60259e-11	1.69683e-10
H1F0	16250	2340	379.212	47.9441	2.98351	7.73877	1.56551e-11	1.66154e-10
TRIM17	174	25	4.06049	0.512223	2.98011	1.20891	9.14291e-09	6.90682e-08
EPPK1	45075	6513	1051.88	133.444	2.97863	9.21111	1.60929e-11	1.70163e-10
KLHL24	4241	613	98.9685	12.5597	2.97789	5.80183	2.30795e-11	2.39781e-10
C17orf103	561	81	13.0916	1.6596	2.97766	2.88722	1.74223e-10	1.62804e-09
TTC18	139	20	3.24372	0.409779	2.97638	0.889692	2.17141e-08	1.57155e-07
CLEC2B	125	18	2.91702	0.368801	2.9743	0.739275	6.44781e-08	4.37135e-07
SWSAP1	118	17	2.75366	0.348312	2.97308	0.657769	9.061e-08	5.99316e-07
PLCD1	5308	774	123.868	15.8584	2.96527	6.12691	2.54296e-11	2.62759e-10
ABCG1	2572	375	60.0205	7.68335	2.9652	5.0821	3.43822e-11	3.49023e-10
ZNF415	199	29	4.64389	0.594179	2.9606	1.40271	6.62071e-09	5.08826e-08
APCDD1L-AS1	110	16	2.56697	0.327823	2.95866	0.560101	1.31072e-07	8.50846e-07
DLX3	968	142	22.5894	2.90943	2.95566	3.67489	1.01137e-10	9.70328e-10
PDK2	1315	193	30.687	3.95436	2.95524	4.11628	6.33462e-11	6.20298e-10
MIR922	68	10	1.58686	0.204889	2.93665	-0.112346	1.67985e-06	9.27371e-06
SCNN1D	68	10	1.58686	0.204889	2.93665	-0.112346	1.67985e-06	9.27371e-06
LOH12CR1	515	77	12.0181	1.57765	2.9272	2.76999	4.36967e-10	3.90741e-09
CA11	127	19	2.96369	0.38929	2.91973	0.76809	5.1028e-08	3.51873e-07
SAMD9	5787	871	135.046	17.8459	2.9196	6.25678	4.56141e-11	4.55729e-10
SDCBP2-AS1	80	12	1.86689	0.245867	2.91088	0.117519	8.4118e-07	4.85982e-06
DENND2C	3407	517	79.5062	10.5928	2.90766	5.49415	6.31335e-11	6.19127e-10
LOC100506714	789	120	18.4122	2.45867	2.90333	3.38657	2.43647e-10	2.24676e-09
SYNGR2	6501	990	151.708	20.284	2.90271	6.42657	5.06653e-11	5.05057e-10
TLR2	1018	155	23.7562	3.17578	2.90205	3.75367	1.75026e-10	1.6344e-09
SPSB3	1416	216	33.044	4.42561	2.89967	4.22937	1.22881e-10	1.17134e-09
B4GALNT3	4798	733	111.967	15.0184	2.89804	5.98902	6.25664e-11	6.14019e-10
SERPINB13	3966	606	92.5511	12.4163	2.89774	5.7144	6.67207e-11	6.51421e-10
ESYT3	583	89	13.605	1.82351	2.89747	2.95184	4.39484e-10	3.92727e-09
KIF13B	3434	525	80.1363	10.7567	2.8969	5.5068	7.09574e-11	6.9025e-10
FOS	1994	305	46.5322	6.24912	2.89596	4.72317	9.60558e-11	9.26262e-10
DDIT3	2765	423	64.5244	8.66682	2.89588	5.19447	8.12308e-11	7.86731e-10
ECH1	5240	804	122.281	16.4731	2.89181	6.11685	6.7002e-11	6.53688e-10
TOM1	2912	449	67.9548	9.19953	2.88457	5.27051	9.00881e-11	8.69978e-10
SH3BP2	5019	775	117.124	15.8789	2.88264	6.05579	7.68591e-11	7.46022e-10
TUBA4A	19022	2938	443.9	60.1965	2.88243	7.97768	6.04714e-11	5.95217e-10
B3GNT8	182	28	4.24718	0.57369	2.88224	1.28444	1.82614e-08	1.33109e-07
PLIN2	2223	344	51.8762	7.04819	2.87927	4.88189	1.13382e-10	1.0839e-09
PSMD8	7482	1159	174.601	23.7467	2.87812	6.63221	6.89796e-11	6.71995e-10
EML6	226	35	5.27397	0.717113	2.87389	1.59475	6.66819e-09	5.11588e-08
LOC285033	226	35	5.27397	0.717113	2.87389	1.59475	6.66819e-09	5.11588e-08
CD55	2773	432	64.7111	8.85122	2.86968	5.20177	1.11096e-10	1.06281e-09
ANKRD9	302	47	7.04751	0.96298	2.86801	2.0106	3.53618e-09	2.8053e-08
LPPR2	2504	391	58.4337	8.01117	2.86629	5.05505	1.24592e-10	1.1868e-09
APOE	512	80	11.9481	1.63911	2.86372	2.76914	9.25998e-10	7.9028e-09
PIK3IP1	2084	326	48.6325	6.67939	2.86362	4.79069	1.43721e-10	1.36023e-09
BTBD16	109	17	2.54364	0.348312	2.85873	0.559017	2.81438e-07	1.73605e-06
PAQR5	254	40	5.92738	0.819557	2.85035	1.76475	6.65918e-09	5.11486e-08
ALDH5A1	279	44	6.51078	0.901513	2.84866	1.89942	5.3126e-09	4.13313e-08
LOC728431	146	23	3.40708	0.471245	2.84681	0.974832	5.67971e-08	3.88431e-07
SPSB1	4027	638	93.9746	13.0719	2.84554	5.7427	1.3107e-10	1.24493e-09
HSBP1L1	812	130	18.9489	2.66356	2.82942	3.43687	5.25369e-10	4.62631e-09
SNAPC5	63	10	1.47018	0.204889	2.82667	-0.205269	4.33464e-06	2.23771e-05
POU3F1	174	28	4.06049	0.57369	2.81744	1.22828	3.96817e-08	2.784e-07
FAM89A	3088	501	72.062	10.265	2.81118	5.36408	2.27801e-10	2.10355e-09
NIPAL2	1812	294	42.2851	6.02375	2.81086	4.59557	3.05554e-10	2.78371e-09
CYB5D2	510	83	11.9014	1.70058	2.80505	2.77075	1.50209e-09	1.24593e-08
NLRX1	3400	557	79.3428	11.4123	2.79721	5.50462	2.57746e-10	2.37183e-09
TAGLN	17225	2823	401.965	57.8403	2.79687	7.84502	1.88523e-10	1.75549e-09
LPHN1	1530	251	35.7043	5.14272	2.79484	4.35377	4.32276e-10	3.87067e-09
FUT2	244	40	5.69402	0.819557	2.79243	1.71448	1.26449e-08	9.37119e-08
GLCCI1	693	114	16.1719	2.33574	2.7901	3.21369	1.04575e-09	8.85657e-09
SAA2	346	57	8.0743	1.16787	2.78658	2.2158	4.84475e-09	3.78244e-08
ADM	3610	597	84.2434	12.2319	2.78364	5.59276	3.05646e-10	2.78371e-09
BEND6	55	9	1.28349	0.1844	2.78103	-0.387269	1.16659e-05	5.5902e-05
LRRC8B	735	122	17.1521	2.49965	2.77724	3.30001	1.19302e-09	1.00208e-08
KRT9	169	28	3.94381	0.57369	2.7754	1.19205	6.16704e-08	4.20244e-07
SYT7	774	129	18.0622	2.64307	2.77141	3.37517	1.11039e-09	9.35627e-09
CDKN2D	474	79	11.0613	1.61863	2.77061	2.6699	3.03553e-09	2.42696e-08
PLD3	8698	1454	202.978	29.7909	2.76826	6.86303	2.87713e-10	2.63483e-09
ABCA2	902	151	21.0492	3.09383	2.76522	3.59631	1.02118e-09	8.65951e-09
EGF	78	13	1.82022	0.266356	2.76015	0.100685	2.41223e-06	1.30352e-05
SLC35E2B	1255	211	29.2868	4.32316	2.75932	4.0728	7.53229e-10	6.49086e-09
SMPDL3B	72	12	1.6802	0.245867	2.75911	-0.0110039	3.85484e-06	2.01428e-05
C17orf28	167	28	3.89713	0.57369	2.75824	1.1773	7.37127e-08	4.94195e-07
CAPN12	149	25	3.47708	0.512223	2.7565	1.01516	1.16922e-07	7.63091e-07
SWT1	499	84	11.6447	1.72107	2.75635	2.74562	2.74231e-09	2.20847e-08
CPEB3	824	139	19.229	2.84796	2.7541	3.46752	1.34034e-09	1.11874e-08
WNT9A	48	8	1.12013	0.163911	2.75238	-0.570427	2.30044e-05	0.000104186
NAV2	11564	1964	269.859	40.2403	2.74541	7.2768	3.78046e-10	3.41501e-09
EFNA1	4051	689	94.5347	14.1169	2.74319	5.76417	4.89298e-10	4.34903e-09
LOC254896	77	13	1.79688	0.266356	2.74156	0.0850486	2.84122e-06	1.51684e-05
DUSP10	2429	414	56.6835	8.48242	2.73999	5.02706	6.1e-10	5.35382e-09
MLPH	305	52	7.11752	1.06542	2.73681	2.04131	1.03795e-08	7.7703e-08
CA12	5146	880	120.088	18.0303	2.73541	6.11023	5.0865e-10	4.50296e-09
CXCL16	1713	293	39.9748	6.00326	2.73472	4.52432	8.16201e-10	7.01078e-09
ETFDH	3051	522	71.1985	10.6952	2.73457	5.35649	6.14369e-10	5.3886e-09
TRAPPC5	1847	316	43.1018	6.4745	2.73439	4.63292	7.94122e-10	6.82554e-09
NFIL3	2250	385	52.5063	7.88824	2.73429	4.91744	6.85444e-10	5.96867e-09
ZBTB7B	7939	1359	185.266	27.8445	2.73401	6.73576	4.52827e-10	4.03836e-09
MMP28	402	69	9.38112	1.41374	2.72789	2.43875	6.02226e-09	4.65796e-08
VAMP5	140	24	3.26706	0.491734	2.72526	0.930687	1.76711e-07	1.12675e-06
C16orf45	703	121	16.4053	2.47916	2.72489	3.24273	2.2962e-09	1.8696e-08
RAB38	12025	2072	280.617	42.4531	2.72458	7.33591	4.9375e-10	4.3798e-09
LOC100128338	987	170	23.0328	3.48312	2.72428	3.73132	1.517e-09	1.25673e-08
ZFYVE1	3202	554	74.7223	11.3509	2.71844	5.42826	7.35358e-10	6.34097e-09
IL11	480	83	11.2013	1.70058	2.71761	2.69489	4.41538e-09	3.46349e-08
CNKSR3	716	124	16.7087	2.54063	2.71603	3.27027	2.59442e-09	2.097e-08
MLYCD	404	70	9.4278	1.43423	2.71433	2.44767	6.73434e-09	5.16067e-08
LCE1C	323	56	7.53757	1.14738	2.71285	2.1267	1.23231e-08	9.15822e-08
ZER1	5200	904	121.348	18.522	2.71166	6.12841	6.93498e-10	6.00844e-09
SESN2	8201	1429	191.38	29.2787	2.7084	6.78597	6.27934e-10	5.50032e-09
TMC4	700	122	16.3353	2.49965	2.70686	3.23897	2.91942e-09	2.33835e-08
SLC9A9	442	77	10.3146	1.57765	2.70673	2.57781	6.77321e-09	5.18746e-08
MXD1	4505	786	105.129	16.1043	2.70644	5.92219	7.61099e-10	6.55018e-09
TEAD3	4249	742	99.1552	15.2028	2.70513	5.83799	7.90144e-10	6.79575e-09
CTSA	3783	661	88.2806	13.5432	2.70428	5.67058	8.23176e-10	7.06156e-09
TMEM187	332	58	7.7476	1.18836	2.70198	2.16758	1.30051e-08	9.6274e-08
ZNF763	132	23	3.08037	0.471245	2.7015	0.850298	2.75635e-07	1.70403e-06
PERP	140251	24571	3272.92	503.434	2.7007	10.8828	6.31574e-10	5.52492e-09
TMEM159	3260	572	76.0758	11.7197	2.69822	5.45683	9.50309e-10	8.08432e-09
ZMYND15	103	18	2.40362	0.368801	2.6953	0.5	1.26108e-06	7.08853e-06
RPS2	3891	685	90.8009	14.0349	2.69345	5.71262	9.23688e-10	7.88816e-09
FAM162A	2112	372	49.2859	7.62188	2.69252	4.83173	1.20755e-09	1.013e-08
C4orf36	46	8	1.07346	0.163911	2.69113	-0.620527	3.64545e-05	0.000158351
MYZAP	1655	292	38.6213	5.98277	2.68996	4.48061	1.42662e-09	1.18704e-08
GSN	23868	4215	556.987	86.3609	2.68916	8.32956	7.5378e-10	6.4914e-09
ZNF608	560	99	13.0682	2.0284	2.68601	2.92074	4.81917e-09	3.76689e-08
TSC22D3	2909	516	67.8848	10.5723	2.68249	5.29468	1.18189e-09	9.93981e-09
RPS11	25237	4478	588.934	91.7494	2.6823	8.41094	8.217e-10	7.05346e-09
PROX1	124	22	2.89368	0.450757	2.67514	0.765187	3.97618e-07	2.4038e-06
MKNK2	16775	2992	391.464	61.3029	2.6748	7.82277	9.19262e-10	7.85541e-09
LAMB4	174	31	4.06049	0.635157	2.67125	1.24739	1.47166e-07	9.46077e-07
PTCHD4	101	18	2.35695	0.368801	2.66705	0.476167	1.63964e-06	9.07435e-06
GRB7	2001	359	46.6956	7.35553	2.66594	4.75749	1.73369e-09	1.42734e-08
FAM63A	563	101	13.1382	2.06938	2.6649	2.93129	6.20261e-09	4.79161e-08
RBP7	446	80	10.4079	1.63911	2.66467	2.59644	1.08992e-08	8.14558e-08
SLC6A9	4631	832	108.07	17.0468	2.66419	5.96766	1.28211e-09	1.07149e-08
PLEKHH3	1219	219	28.4467	4.48708	2.66368	4.04355	2.56914e-09	2.08036e-08
SNORA23	65798	11831	1535.47	242.405	2.66318	9.79598	1.02972e-09	8.72634e-09
MEF2B	167	30	3.89713	0.614668	2.65916	1.19053	1.77242e-07	1.12959e-06
LOC146880	836	151	19.509	3.09383	2.65561	3.50146	3.98905e-09	3.14579e-08
OAS1	681	123	15.8919	2.52014	2.6554	3.20633	5.45345e-09	4.23032e-08
PCSK1N	100	18	2.33361	0.368801	2.65271	0.464102	1.87129e-06	1.02666e-05
ITGB8	10037	1819	234.225	37.2694	2.65174	7.08502	1.27348e-09	1.06494e-08
IRF9	1766	323	41.2116	6.61793	2.6381	4.58124	2.57976e-09	2.08769e-08
HOXC11	579	330	33.044	5.30663	2.6379	4.26295	2.9613e-09	2.37046e-08
CD68	574	105	13.3949	2.15134	2.63685	2.96298	8.47436e-09	6.41637e-08
NTAN1	2206	404	51.4795	8.27753	2.63633	4.90216	2.34629e-09	1.90688e-08
ZDHHC1	186	34	4.34052	0.696624	2.63469	1.34756	1.13083e-07	7.40585e-07
SEMA5A	1302	239	30.3836	4.89685	2.63269	4.14273	3.56359e-09	2.82536e-08
CALCOCO1	5002	920	116.727	18.8498	2.63034	6.08346	1.94709e-09	1.59709e-08
KLF5	18357	3381	428.381	69.2731	2.62848	7.95913	1.65244e-09	1.36467e-08
HARBI1	234	43	5.46065	0.881024	2.62808	1.67651	7.28328e-08	4.88543e-07
SNORA77	5316	980	124.055	20.0792	2.62704	6.17173	1.86437e-09	1.53113e-08
CPM	526	97	12.2748	1.98743	2.62507	2.83905	1.01312e-08	7.59299e-08
ARHGAP32	8393	1556	195.86	31.8808	2.61896	6.83154	1.95876e-09	1.60567e-08
GDA	1877	348	43.8019	7.13015	2.61853	4.67183	3.24289e-09	2.57878e-08
C16orf7	464	86	10.828	1.76205	2.61757	2.65982	1.43187e-08	1.05353e-07
RGCC	173	32	4.03715	0.655646	2.61733	1.24666	2.40381e-07	1.50173e-06
HLA-F	275	51	6.41744	1.04494	2.61544	1.90942	4.42034e-08	3.0801e-07
TP53INP1	6376	1185	148.791	24.2794	2.61535	6.4356	2.10961e-09	1.72614e-08
RNF113A	430	80	10.0345	1.63911	2.61198	2.55127	2.0373e-08	1.47852e-07
SLC25A42	129	24	3.01036	0.491734	2.60731	0.830672	6.28937e-07	3.70777e-06
GLTPD1	6405	1198	149.468	24.5457	2.60616	6.44344	2.367e-09	1.92136e-08
LRP10	22643	4238	528.4	86.8321	2.60529	8.2651	2.19881e-09	1.79801e-08
PNPLA2	2525	473	58.9237	9.69127	2.60375	5.10144	3.34809e-09	2.66085e-08
SBF2-AS1	411	77	9.59115	1.57765	2.60185	2.48779	2.36354e-08	1.6995e-07
ZNF812	512	96	11.9481	1.96694	2.60109	2.80364	1.61847e-08	1.18557e-07
PRX	171	32	3.99048	0.655646	2.60057	1.23246	2.84707e-07	1.75147e-06
PITPNM3	4623	871	107.883	17.8459	2.59562	5.97471	3.05391e-09	2.43873e-08
DYNLL1	10608	1999	247.55	40.9574	2.59544	7.1727	2.58529e-09	2.09089e-08
SERPINE1	60774	11500	1418.23	235.623	2.58953	9.69166	2.62714e-09	2.12087e-08
ACOX1	15462	2934	360.823	60.1145	2.58545	7.71762	2.86701e-09	2.29848e-08
EGR1	2983	567	69.6117	11.6172	2.58278	5.34476	4.03976e-09	3.18389e-08
ECM2	558	106	13.0216	2.17183	2.58241	2.93001	1.62022e-08	1.1862e-07
DIRC3	642	122	14.9818	2.49965	2.5821	3.13176	1.31135e-08	9.70222e-08
CCDC92	1078	205	25.1563	4.20023	2.5816	3.87796	7.55295e-09	5.7482e-08
SNORA9	34806	6628	812.237	135.801	2.58039	8.88887	2.97463e-09	2.3797e-08
GAMT	226	43	5.27397	0.881024	2.57792	1.63389	1.23307e-07	8.02403e-07
GPRC5A	1485	284	34.6542	5.81886	2.57366	4.34058	6.45248e-09	4.9707e-08
FGF11	1625	311	37.9212	6.37206	2.57266	4.47056	6.01208e-09	4.65551e-08
LRRC37A3	141	27	3.29039	0.553201	2.56648	0.96282	6.58617e-07	3.86535e-06
MCOLN1	1793	345	41.8417	7.06868	2.56497	4.61347	6.29268e-09	4.853e-08
ULK1	2485	479	57.9903	9.8142	2.56254	5.08432	5.44105e-09	4.22317e-08
LRP11	11153	2151	260.268	44.0717	2.562	7.24976	3.91755e-09	3.09307e-08
LINC00263	135	26	3.15038	0.532712	2.55798	0.902293	7.70566e-07	4.47521e-06
LOC100505633	2213	429	51.6429	8.78975	2.5543	4.91839	6.52601e-09	5.02419e-08
OVOL2	794	154	18.5289	3.1553	2.5529	3.4418	1.4011e-08	1.0326e-07
MAPK13	6709	1303	156.562	26.6971	2.55186	6.51811	4.64104e-09	3.63407e-08
MFSD6	5081	987	118.571	20.2226	2.55155	6.11729	4.82224e-09	3.76708e-08
TTLL3	422	82	9.84785	1.68009	2.54933	2.5333	3.34913e-08	2.37604e-07
C17orf108	129	25	3.01036	0.512223	2.54874	0.839125	1.01245e-06	5.79143e-06
ITPKC	9406	1832	219.5	37.5357	2.5478	7.00609	4.73295e-09	3.70385e-08
RPS9	4280	834	99.8786	17.0878	2.54702	5.87053	5.61526e-09	4.3533e-08
NBR2	334	65	7.79427	1.33178	2.54661	2.19798	6.78627e-08	4.59144e-07
CYBRD1	7077	1384	165.15	28.3567	2.5419	6.59659	5.22243e-09	4.07013e-08
ACYP2	205	40	4.78391	0.819557	2.5413	1.49983	2.23334e-07	1.40189e-06
ERN1	1506	295	35.1442	6.04424	2.53912	4.36585	9.37269e-09	7.05958e-08
RPS18	2760	541	64.4077	11.0845	2.53839	5.23916	6.96876e-09	5.33108e-08
LINC00319	77	15	1.79688	0.307334	2.53706	0.113431	1.03592e-05	5.01919e-05
DIRC2	3191	630	74.4656	12.908	2.52805	5.44991	7.68176e-09	5.84289e-08
ABHD6	1332	264	31.0837	5.40908	2.5221	4.19144	1.24905e-08	9.26708e-08
RPL37	7808	1549	182.209	31.7374	2.52123	6.74142	6.68084e-09	5.12262e-08
RPS13	6979	1385	162.863	28.3772	2.52074	6.5796	6.79433e-09	5.20063e-08
DACT2	232	46	5.41398	0.942491	2.5187	1.68005	2.13391e-07	1.34666e-06
LITAF	18817	3742	439.116	76.6696	2.51783	8.01076	6.60764e-09	5.08115e-08
BTBD9	2304	461	53.7664	9.4454	2.50868	4.98322	1.10847e-08	8.27954e-08
USP54	3520	706	82.1432	14.4652	2.50533	5.59479	9.77652e-09	7.34372e-08
SLC10A6	778	156	18.1555	3.19627	2.50493	3.41959	2.48454e-08	1.78072e-07
RAB27B	5484	1101	127.975	22.5583	2.50399	6.2344	8.58083e-09	6.49328e-08
RARG	5860	1178	136.75	24.136	2.50215	6.33032	8.70607e-09	6.58103e-08
FLCN	3006	606	70.1484	12.4163	2.49792	5.36829	1.11174e-08	8.29933e-08
ZNF836	189	38	4.41053	0.778579	2.49788	1.39028	3.96115e-07	2.3958e-06
SLC7A8	13049	2633	304.513	53.9474	2.49682	7.48586	8.7067e-09	6.58103e-08
FAM127B	698	141	16.2886	2.88894	2.49413	3.26505	3.24211e-08	2.30381e-07
CYB5R1	12295	2488	286.918	50.9765	2.49267	7.40063	9.19259e-09	6.93647e-08
IRX5	726	147	16.942	3.01187	2.4908	3.32216	2.97717e-08	2.12235e-07
ZNF581	1176	239	27.4433	4.89685	2.48587	4.01742	2.16099e-08	1.56486e-07
FLOT1	2329	474	54.3498	9.71175	2.48414	5.00247	1.46392e-08	1.07592e-07
LOC100131096	270	55	6.30076	1.12689	2.48031	1.90297	1.77777e-07	1.13245e-06
BLOC1S3	2680	548	62.5408	11.2279	2.47742	5.20588	1.48303e-08	1.08936e-07
RTN2	567	116	13.2316	2.37672	2.47559	2.96885	4.70458e-08	3.25935e-07
LINC00520	147	30	3.43041	0.614668	2.47526	1.03567	1.30678e-06	7.32222e-06
UBL5	1094	224	25.5297	4.58952	2.47506	3.91495	2.38855e-08	1.71563e-07
ADAP1	648	133	15.1218	2.72503	2.47111	3.16161	4.25619e-08	2.97615e-07
ATP6V0D1	5571	1146	130.006	23.4803	2.46891	6.26241	1.31472e-08	9.72179e-08
KRT16P2	88	18	2.05358	0.368801	2.46851	0.310972	1.103e-05	5.30846e-05
KAT2B	1504	310	35.0975	6.35157	2.46568	4.37496	2.23e-08	1.60957e-07
MOCOS	2114	436	49.3326	8.93317	2.46494	4.86577	1.89056e-08	1.37503e-07
H3F3C	49	10	1.14347	0.204889	2.46486	-0.501965	9.05611e-05	0.000364328
SUV420H2	480	99	11.2013	2.0284	2.46367	2.7312	6.72113e-08	4.54969e-07
VILL	647	134	15.0985	2.74552	2.45808	3.16139	4.94498e-08	3.41345e-07
LMO4	4181	872	97.5684	17.8663	2.44899	5.85154	1.86825e-08	1.35955e-07
AK8	58	12	1.3535	0.245867	2.44773	-0.267258	4.86554e-05	0.00020551
PLEKHM1P	321	67	7.4909	1.37276	2.44572	2.15629	1.6421e-07	1.05247e-06
DISP1	187	39	4.36386	0.799068	2.4452	1.38319	6.51127e-07	3.82839e-06
BLOC1S1-RDH5	397	83	9.26444	1.70058	2.44379	2.46154	1.13574e-07	7.43434e-07
MZT2B	291	61	6.79081	1.24982	2.43929	2.01663	2.48364e-07	1.54796e-06
OLFML2A	548	115	12.7882	2.35623	2.4389	2.9255	7.37638e-08	4.94288e-07
CLTB	43978	9245	1026.28	189.42	2.43774	9.24762	1.72904e-08	1.26308e-07
ALPK1	709	149	16.5453	3.05285	2.43714	3.29631	5.58178e-08	3.82323e-07
LOC100129250	143	30	3.33707	0.614668	2.43549	1.00262	1.9083e-06	1.04524e-05
ANKRD23	67	14	1.56352	0.286845	2.43532	-0.0652413	3.42847e-05	0.000149663
EDF1	4331	912	101.069	18.6859	2.43514	5.90452	2.15873e-08	1.56477e-07
LOC100131691	76	16	1.77355	0.327823	2.42591	0.112067	2.16902e-05	9.8739e-05
LLGL2	3726	791	86.9504	16.2067	2.4234	5.68938	2.59136e-08	1.85528e-07
BCL2L10	104	22	2.42696	0.450757	2.42165	0.553593	4.76678e-06	2.44089e-05
MSX2	626	133	14.6084	2.72503	2.42128	3.11966	7.71301e-08	5.15546e-07
FAM46A	1487	318	34.7008	6.51548	2.41254	4.36686	4.25773e-08	2.97615e-07
ATP2B4	45455	9733	1060.74	199.419	2.41119	9.29945	2.38443e-08	1.71359e-07
IRS2	3192	684	74.4889	14.0144	2.40989	5.46846	3.10478e-08	2.20859e-07
PTPLB	4737	1016	110.543	20.8168	2.40864	6.03792	2.779e-08	1.98641e-07
CCDC23	625	134	14.5851	2.74552	2.40818	3.11944	8.95119e-08	5.92938e-07
GNPTG	2507	538	58.5037	11.023	2.40771	5.12051	3.50824e-08	2.47834e-07
OR7E91P	75	16	1.75021	0.327823	2.40683	0.096564	2.53323e-05	0.000113645
FAM86C1	61	13	1.4235	0.266356	2.40608	-0.190938	5.31407e-05	0.000222615
ZNFX1-AS1	12119	2606	282.811	53.3942	2.40502	7.3934	2.67143e-08	1.91102e-07
FAM227A	98	21	2.28694	0.430268	2.40272	0.472768	7.03073e-06	3.50956e-05
RGS2	706	152	16.4753	3.11432	2.40229	3.29571	8.33426e-08	5.54005e-07
ZNF497	84	18	1.96023	0.368801	2.40149	0.256141	1.94525e-05	8.92868e-05
USP6NL	2791	602	65.1311	12.3343	2.40041	5.27639	3.69342e-08	2.60362e-07
ACPL2	362	78	8.44768	1.59814	2.40017	2.33593	2.33141e-07	1.46131e-06
RAP1GAP	375	81	8.75105	1.6596	2.3967	2.38713	1.92994e-07	1.22353e-06
IER2	3116	676	72.7154	13.8505	2.39209	5.43654	3.9018e-08	2.74034e-07
TMEM38A	88	19	2.05358	0.38929	2.39107	0.323139	1.103e-05	5.30846e-05
SLCO3A1	2967	645	69.2383	13.2154	2.38911	5.36637	4.10075e-08	2.87247e-07
TPD52L1	2761	601	64.4311	12.3138	2.38722	5.26292	4.31575e-08	3.01196e-07
THBS3	1557	339	36.3344	6.94575	2.38667	4.43728	5.36689e-08	3.68744e-07
FAM214A	762	166	17.7821	3.40116	2.38539	3.40827	9.10679e-08	6.02045e-07
GJB2	15356	3348	358.35	68.5969	2.38511	7.73808	3.35541e-08	2.37923e-07
NCOA1	2335	509	54.4899	10.4289	2.3851	5.02166	4.72662e-08	3.27121e-07
CLIP1	24291	5303	566.858	108.653	2.38323	8.39994	3.37959e-08	2.39382e-07
ZNF488	344	75	8.02763	1.53667	2.3831	2.26549	2.8939e-07	1.77781e-06
CRAT	669	146	15.6119	2.99138	2.3827	3.22139	1.05837e-07	6.94843e-07
PSORS1C1	211	46	4.92392	0.942491	2.38189	1.56568	9.05535e-07	5.22028e-06
ARL4D	1814	397	42.3317	8.13411	2.37929	4.65865	5.6072e-08	3.83866e-07
TST	1320	289	30.8037	5.9213	2.37858	4.20064	6.39142e-08	4.33755e-07
PRDX5	7442	1631	173.667	33.4174	2.37756	6.69442	3.83676e-08	2.69893e-07
LOC100129550	1386	304	32.3439	6.22864	2.37599	4.27136	6.34049e-08	4.30738e-07
TMEM238	387	85	9.03108	1.74156	2.3727	2.43622	2.52026e-07	1.56932e-06
WDR45	1232	271	28.7501	5.5525	2.37179	4.10234	7.61045e-08	5.09203e-07
TMPRSS11E	209	46	4.87725	0.942491	2.36816	1.5543	1.03651e-06	5.9112e-06
IFFO2	32593	7191	760.595	147.336	2.368	8.82652	4.02866e-08	2.82495e-07
SNORD116-16	159	35	3.71044	0.717113	2.3669	1.16448	1.84589e-06	1.01398e-05
TGIF1	4878	1077	113.834	22.0666	2.36685	6.08692	4.55453e-08	3.16365e-07
PLD2	5646	1247	131.756	25.5497	2.36636	6.29787	4.50203e-08	3.13373e-07
ATXN1	4050	895	94.5113	18.3376	2.36551	5.81888	4.98466e-08	3.43905e-07
RNASEK	2619	579	61.1173	11.8631	2.36483	5.19041	5.64237e-08	3.86075e-07
KLF10	5917	1312	138.08	26.8815	2.3607	6.36641	4.79056e-08	3.31374e-07
SCARNA5	14853	3294	346.612	67.4905	2.36052	7.69401	4.50695e-08	3.13552e-07
FMO4	77	17	1.79688	0.348312	2.35798	0.141244	3.21569e-05	0.000141257
PHPT1	1813	403	42.3084	8.25704	2.35686	4.66149	7.05221e-08	4.74961e-07
PCBD1	846	188	19.7424	3.85192	2.35682	3.56344	1.1846e-07	7.7237e-07
MAP1LC3B	1918	427	44.7587	8.74877	2.35465	4.74301	7.21807e-08	4.84413e-07
CD24	39327	8774	917.74	179.77	2.35192	9.10008	4.86404e-08	3.36282e-07
GABRB3	117	26	2.73033	0.532712	2.35172	0.731402	6.49603e-06	3.25364e-05
NDEL1	6914	1543	161.346	31.6144	2.3514	6.59253	5.26833e-08	3.62347e-07
SLC27A4	8984	2006	209.652	41.1008	2.35068	6.9704	5.20559e-08	3.5859e-07
ALDH3A1	99	22	2.31028	0.450757	2.35064	0.495524	1.00897e-05	4.90207e-05
ASNS	11042	2468	257.678	50.5667	2.34925	7.26816	5.22753e-08	3.59914e-07
NRBF2	778	174	18.1555	3.56507	2.34752	3.44435	1.41671e-07	9.13845e-07
TBL1X	2917	653	68.0715	13.3793	2.34681	5.34873	6.67688e-08	4.52203e-07
TEN1	1469	329	34.2808	6.74086	2.34593	4.36007	8.97352e-08	5.94121e-07
C11orf63	661	148	15.4252	3.03236	2.34573	3.21011	1.59634e-07	1.02375e-06
RGS3	1945	436	45.3888	8.93317	2.34474	4.76478	7.88562e-08	5.26024e-07
TNFSF12-TNFSF13	85	19	1.98357	0.38929	2.34109	0.282562	2.80376e-05	0.000124562
SESN3	3741	842	87.3005	17.2517	2.33907	5.70876	7.00465e-08	4.72236e-07
AGXT2L2	569	128	13.2783	2.62258	2.3388	2.99567	2.2136e-07	1.39155e-06
CHMP1B	5990	1351	139.783	27.6805	2.33613	6.38813	6.39564e-08	4.3382e-07
DYNLRB1	3131	707	73.0654	14.4857	2.33434	5.45287	7.62991e-08	5.10248e-07
ABHD8	483	109	11.2714	2.23329	2.334	2.76089	2.83078e-07	1.74307e-06
MFGE8	6633	1503	154.789	30.7949	2.32943	6.53631	6.85296e-08	4.63185e-07
DIXDC1	1926	437	44.9454	8.95366	2.32727	4.75352	9.66543e-08	6.38024e-07
GM2A	31723	7217	740.292	147.869	2.32376	8.79476	6.8169e-08	4.60982e-07
CYP7B1	110	25	2.56697	0.512223	2.31909	0.649536	9.29952e-06	4.53975e-05
SLC10A3	2363	540	55.1433	11.064	2.31702	5.05001	1.0281e-07	6.75641e-07
MTSS1	7621	1743	177.845	35.7122	2.31604	6.73881	7.92717e-08	5.28531e-07
MAP2K5	603	138	14.0717	2.82747	2.3141	3.08326	2.57635e-07	1.60274e-06
LOC100507472	153	35	3.57043	0.717113	2.31145	1.11892	3.11449e-06	1.64948e-05
PINK1	7354	1689	171.614	34.6058	2.30999	6.68839	8.53406e-08	5.66719e-07
PCED1B	353	81	8.23765	1.6596	2.3095	2.31469	6.22077e-07	3.66896e-06
SNCG	70	16	1.63353	0.327823	2.30746	0.0164884	6.53258e-05	0.000270168
CREBRF	1400	323	32.6706	6.61793	2.30307	4.29788	1.44941e-07	9.33128e-07
RNF152	3093	714	72.1787	14.6291	2.30252	5.44058	1.11913e-07	7.33287e-07
RAB24	1018	235	23.7562	4.8149	2.30207	3.83904	1.83649e-07	1.16762e-06
MRAS	710	164	16.5687	3.36018	2.30091	3.32049	2.41665e-07	1.50904e-06
TCEANC	74	17	1.72687	0.348312	2.30073	0.095189	5.0722e-05	0.000213222
TRPS1	982	227	22.9161	4.65099	2.30008	3.78753	1.87309e-07	1.18919e-06
GTF2IRD1	3373	780	78.7128	15.9814	2.30001	5.56596	1.10497e-07	7.24364e-07
WWC3	6263	1449	146.154	29.6885	2.29941	6.45855	9.79363e-08	6.45845e-07
CHIC2	1015	235	23.6862	4.8149	2.29782	3.83551	1.92209e-07	1.21912e-06
CYB5A	397	92	9.26444	1.88498	2.29549	2.48567	5.54824e-07	3.29718e-06
PRKG2	78	18	1.82022	0.368801	2.29473	0.169837	4.64541e-05	0.000197152
IL20RB	16237	3773	378.909	77.3047	2.29318	7.83372	9.94159e-08	6.54952e-07
FAM103A1	108	25	2.5203	0.512223	2.29265	0.628066	1.1716e-05	5.61018e-05
GATS	340	79	7.93428	1.61863	2.2914	2.26392	7.77148e-07	4.51147e-06
FBXL20	2280	531	53.2064	10.8796	2.28968	5.00307	1.38871e-07	8.96654e-07
ARHGAP40	335	78	7.8176	1.59814	2.28838	2.24318	7.99888e-07	4.63739e-06
GTPBP2	4216	983	98.3851	20.1406	2.28818	5.88966	1.16775e-07	7.62883e-07
TEC	129	30	3.01036	0.614668	2.28698	0.88064	8.25406e-06	4.07127e-05
MAFF	1817	424	42.4017	8.68731	2.28678	4.67636	1.57148e-07	1.00829e-06
ZNF135	69	16	1.61019	0.327823	2.28673	-6.56284e-05	7.67028e-05	0.000313126
PHLDA3	6215	1454	145.034	29.7909	2.28334	6.45018	1.18165e-07	7.70828e-07
FANK1	325	76	7.58424	1.55716	2.28208	2.20079	8.87908e-07	5.12756e-06
LOC100128252	376	88	8.77439	1.80303	2.28115	2.4101	6.56038e-07	3.85216e-06
CCDC62	60	14	1.40017	0.286845	2.27641	-0.192516	0.000115634	0.000454332
CLCN4	111	26	2.59031	0.532712	2.27585	0.669675	1.26977e-05	6.04325e-05
ANO8	774	182	18.0622	3.72899	2.27528	3.44907	2.99338e-07	1.83723e-06
CRHR1	251	59	5.85737	1.20885	2.27404	1.83196	1.56104e-06	8.67189e-06
LOC284837	149	35	3.47708	0.717113	2.27326	1.08774	4.43696e-06	2.2852e-05
LOC283299	335	79	7.8176	1.61863	2.27003	2.24633	9.63801e-07	5.5274e-06
CYHR1	2020	477	47.139	9.77322	2.2697	4.83195	1.86019e-07	1.18156e-06
S1PR5	1740	412	40.6049	8.44144	2.26572	4.61756	2.06092e-07	1.30283e-06
CAMSAP3	2638	625	61.5607	12.8056	2.26499	5.21755	1.75634e-07	1.12149e-06
TOLLIP	7643	1811	178.358	37.1055	2.26499	6.75164	1.43671e-07	9.263e-07
LOC100130987	51	12	1.19014	0.245867	2.26257	-0.414393	0.00022797	0.000837044
INSR	1760	419	41.0716	8.58486	2.25791	4.63538	2.17419e-07	1.36988e-06
CADM4	696	166	16.2419	3.40116	2.25471	3.29975	4.06919e-07	2.45668e-06
TNFAIP8	1730	413	40.3715	8.46193	2.25391	4.6113	2.34834e-07	1.47123e-06
CUZD1	197	47	4.59722	0.96298	2.25196	1.48944	3.3471e-06	1.76423e-05
ZNF446	289	69	6.74414	1.41374	2.25192	2.03769	1.30707e-06	7.32222e-06
HES1	3223	771	75.2123	15.797	2.25113	5.50874	1.96897e-07	1.24708e-06
TSTD1	1692	405	39.4847	8.29802	2.25008	4.57995	2.43151e-07	1.5169e-06
GRK4	109	26	2.54364	0.532712	2.24964	0.648505	1.5928e-05	7.42896e-05
IRX3	810	194	18.9023	3.97485	2.2488	3.51908	3.7013e-07	2.25196e-06
SKIL	14204	3404	331.466	69.7443	2.24867	7.6484	1.67629e-07	1.07224e-06
ZNF599	63	15	1.47018	0.307334	2.24804	-0.119966	0.000120421	0.000471882
SULT1E1	1310	314	30.5703	6.43352	2.24797	4.21159	2.85676e-07	1.75662e-06
SEMA6C	113	27	2.63698	0.553201	2.24741	0.699862	1.52916e-05	7.15137e-05
TLE3	6840	1643	159.619	33.6633	2.24529	6.59494	1.81901e-07	1.15706e-06
TPRG1L	4831	1161	112.737	23.7877	2.24454	6.09355	1.89832e-07	1.20463e-06
IDH2	3536	851	82.5166	17.4361	2.24243	5.6439	2.13215e-07	1.34658e-06
PIAS1	2418	582	56.4268	11.9246	2.24218	5.09597	2.35074e-07	1.47204e-06
PLAG1	665	160	15.5185	3.27823	2.24206	3.23639	5.14966e-07	3.07544e-06
WDTC1	3859	932	90.0541	19.0957	2.23738	5.77083	2.22093e-07	1.39536e-06
WBP1	592	143	13.815	2.92992	2.23624	3.07014	6.14332e-07	3.62489e-06
C19orf57	83	20	1.9369	0.409779	2.23329	0.267522	3.7123e-05	0.000160891
TMEM134	921	224	21.4926	4.58952	2.22675	3.70784	4.26297e-07	2.57016e-06
RALGPS1	251	61	5.85737	1.24982	2.22605	1.84033	2.46988e-06	1.33197e-05
CTSL2	3188	776	74.3956	15.8994	2.22605	5.49738	2.63397e-07	1.63476e-06
P2RY1	214	52	4.99393	1.06542	2.22585	1.61227	2.9206e-06	1.55485e-05
CCDC126	504	123	11.7614	2.52014	2.22126	2.84139	8.36132e-07	4.83486e-06
SEZ6L2	508	124	11.8548	2.54063	2.22099	2.8528	8.19509e-07	4.74908e-06
BCL3	413	101	9.63782	2.06938	2.21802	2.55586	1.05165e-06	5.98983e-06
RHBDL2	1029	252	24.0129	5.16321	2.21687	3.86926	4.58945e-07	2.75824e-06
CNPPD1	3408	835	79.5295	17.1083	2.21662	5.59527	2.86658e-07	1.76185e-06
CDKN1A	47764	11712	1114.63	239.966	2.21564	9.4037	2.38444e-07	1.49033e-06
CPB2-AS1	86	21	2.00691	0.430268	2.21451	0.320686	3.95299e-05	0.000170378
ACSL1	11512	2825	268.646	57.8812	2.21448	7.35128	2.50568e-07	1.56097e-06
ZNF323	420	103	9.80117	2.11036	2.214	2.58071	1.06981e-06	6.08545e-06
DNAJC4	684	168	15.9619	3.44214	2.21236	3.28216	6.54048e-07	3.84217e-06
CCDC106	293	72	6.83749	1.4752	2.21046	2.0647	1.97266e-06	1.07916e-05
DNAJB2	8657	2131	202.021	43.6619	2.20999	6.94095	2.67934e-07	1.66137e-06
SLC39A4	118	29	2.75366	0.594179	2.2072	0.768252	1.94073e-05	8.91099e-05
DEGS1	6694	1652	156.212	33.8477	2.20628	6.57069	2.8467e-07	1.75147e-06
FAM127A	1900	469	44.3386	9.60931	2.20574	4.75487	3.80354e-07	2.30888e-06
SIDT2	1567	387	36.5677	7.92922	2.20493	4.4773	4.09113e-07	2.4688e-06
DLGAP4	4890	1208	114.114	24.7506	2.20481	6.11806	2.98241e-07	1.83134e-06
SMPD1	927	229	21.6326	4.69197	2.20429	3.72118	5.46496e-07	3.25206e-06
FAM13A	1266	313	29.5435	6.41304	2.20328	4.17025	4.66304e-07	2.79993e-06
LMX1B	57	14	1.33016	0.286845	2.20256	-0.250633	0.000236256	0.000864875
RNF185	1483	367	34.6075	7.51944	2.20198	4.39843	4.28971e-07	2.58394e-06
AMT	65	16	1.51685	0.327823	2.20073	-0.0682169	0.000146896	0.000565455
ENTPD3	658	163	15.3552	3.3397	2.20001	3.22861	7.34362e-07	4.27992e-06
KDM4B	2718	674	63.4276	13.8095	2.19922	5.27218	3.66394e-07	2.23025e-06
CEBPA-AS1	77	19	1.79688	0.38929	2.1987	0.168512	8.74298e-05	0.000352585
LAMP3	810	201	18.9023	4.11828	2.1977	3.52811	6.58866e-07	3.86535e-06
ARHGEF4	4352	1082	101.559	22.169	2.19556	5.95162	3.35688e-07	2.04898e-06
FAM46B	7934	1975	185.149	40.4656	2.19384	6.81804	3.23775e-07	1.9799e-06
DCTN3	1207	301	28.1667	6.16717	2.19081	4.10373	5.54635e-07	3.29718e-06
C6orf132	2276	568	53.113	11.6377	2.18999	5.01797	4.30705e-07	2.59321e-06
SERPINB7	25592	6388	597.218	130.883	2.18995	8.5081	3.22914e-07	1.97554e-06
PIM3	1927	481	44.9687	9.85518	2.18966	4.77809	4.4727e-07	2.69172e-06
AGTRAP	3921	981	91.501	20.0996	2.18646	5.80286	3.76975e-07	2.29046e-06
TTC3P1	164	41	3.82713	0.840046	2.18407	1.24003	8.03022e-06	3.97266e-05
CPEB4	5721	1434	133.506	29.3811	2.18384	6.34818	3.72133e-07	2.26208e-06
C12orf73	148	37	3.45375	0.758091	2.18368	1.094	1.03762e-05	5.02292e-05
IFNGR1	11850	2976	276.533	60.9751	2.18111	7.399	3.65769e-07	2.22747e-06
HBP1	3865	971	90.1941	19.8948	2.18049	5.7832	4.0395e-07	2.44097e-06
MAP1LC3B2	76	19	1.77355	0.38929	2.17986	0.15361	0.00010106	0.000402062
CLU	1277	321	29.8002	6.57695	2.17937	4.18702	5.90822e-07	3.49392e-06
MAP3K10	1050	264	24.5029	5.40908	2.17893	3.90516	6.73019e-07	3.93968e-06
NFATC4	64	16	1.49351	0.327823	2.1784	-0.0857613	0.000173131	0.000655433
TOR2A	640	161	14.9351	3.29872	2.1778	3.19271	9.51607e-07	5.45983e-06
ADIPOR1	13299	3352	310.347	68.6789	2.1759	7.56635	3.8609e-07	2.3405e-06
TMEM120A	774	195	18.0622	3.99534	2.17581	3.46662	8.4089e-07	4.85982e-06
DNAH9	44	11	1.02679	0.225378	2.17419	-0.600929	0.000513333	0.00173611
RBM47	2290	578	53.4397	11.8426	2.17367	5.02976	5.08879e-07	3.04046e-06
CEBPD	1931	489	45.0621	10.0191	2.16886	4.78484	5.72465e-07	3.3914e-06
PITPNA-AS1	304	77	7.09418	1.57765	2.16692	2.12539	2.90036e-06	1.54531e-05
RASSF5	619	157	14.4451	3.21676	2.16595	3.14688	1.18121e-06	6.66777e-06
OSCP1	252	64	5.8807	1.31129	2.16267	1.85743	4.49054e-06	2.30744e-05
HEBP2	3550	903	82.8433	18.5015	2.16258	5.66386	5.23878e-07	3.12726e-06
ATP9A	4610	1173	107.58	24.0335	2.16216	6.04072	4.85436e-07	2.90693e-06
KCTD11	3421	871	79.8329	17.8459	2.16122	5.61073	5.36249e-07	3.19537e-06
KLHL29	1528	389	35.6576	7.97019	2.16114	4.44889	6.71737e-07	3.93391e-06
HSD3B7	287	73	6.69747	1.49569	2.16076	2.04404	3.20107e-06	1.69129e-05
KCNH3	67	17	1.56352	0.348312	2.15761	-0.0182615	0.000176356	0.000666311
C1orf126	83	52	7.67759	1.72107	2.15557	2.24079	2.54268e-06	1.37012e-05
TMEM185A	403	103	9.40446	2.11036	2.15441	2.53216	2.00623e-06	1.09707e-05
ZNF653	98	25	2.28694	0.512223	2.15263	0.515709	4.30509e-05	0.000184002
CCDC69	757	194	17.6655	3.97485	2.15119	3.43916	1.09557e-06	6.21871e-06
MTRNR2L10	55	14	1.28349	0.286845	2.15113	-0.290696	0.000339487	0.00119944
TMCC2	168	43	3.92047	0.881024	2.15032	1.28054	1.05284e-05	5.08915e-05
VGLL1	394	101	9.19444	2.06938	2.15009	2.50052	2.1441e-06	1.16622e-05
PPAP2A	619	159	14.4451	3.25774	2.1477	3.15023	1.43821e-06	8.01968e-06
UHRF1BP1	2971	764	69.3316	15.6535	2.14683	5.41002	6.36166e-07	3.74706e-06
SLC25A20	672	173	15.6819	3.54459	2.14455	3.26899	1.34915e-06	7.54526e-06
TNFRSF10C	326	84	7.60758	1.72107	2.14236	2.23009	3.01747e-06	1.60256e-05
CCDC115	1046	270	24.4096	5.53201	2.14102	3.9066	1.02671e-06	5.86036e-06
PPP1R15A	7326	1892	170.96	38.7651	2.14076	6.71271	5.91594e-07	3.49693e-06
ZSWIM4	1278	330	29.8236	6.76135	2.14062	4.19524	9.21092e-07	5.30077e-06
CAMK2D	3795	982	88.5606	20.1201	2.13787	5.76464	6.51622e-07	3.82961e-06
LOC550643	796	206	18.5756	4.22072	2.13712	3.51407	1.28586e-06	7.21561e-06
HINFP	1074	278	25.063	5.69592	2.13702	3.94539	1.02263e-06	5.8396e-06
H2AFJ	3605	934	84.1268	19.1367	2.13607	5.69091	6.98393e-07	4.08102e-06
DHRS11	790	205	18.4355	4.20023	2.13323	3.5039	1.32967e-06	7.44572e-06
POR	6952	1805	162.233	36.9825	2.13307	6.63856	6.46936e-07	3.80713e-06
MPP7	1713	445	39.9748	9.11757	2.13204	4.61896	8.9294e-07	5.15214e-06
CST3	4757	1240	111.01	25.4063	2.12731	6.09242	7.13139e-07	4.1617e-06
YPEL5	7139	1864	166.597	38.1914	2.12496	6.67835	7.06602e-07	4.12536e-06
IGBP1	2972	776	69.355	15.8994	2.12484	5.41458	8.23243e-07	4.76656e-06
C10orf114	272	71	6.34743	1.45471	2.12335	1.97407	4.78948e-06	2.45156e-05
WDR53	398	104	9.28778	2.13085	2.12248	2.52016	2.86018e-06	1.52635e-05
ZNF213	585	153	13.6516	3.13481	2.12166	3.07381	1.88475e-06	1.03319e-05
KIFC2	1676	439	39.1114	8.99464	2.12011	4.58971	1.01323e-06	5.79337e-06
LAPTM5	50	13	1.16681	0.266356	2.11981	-0.416138	0.000498242	0.00168894
CREG1	8780	2301	204.891	47.145	2.11962	6.97778	7.3999e-07	4.30705e-06
DOK4	1343	352	31.3404	7.2121	2.11911	4.27072	1.09118e-06	6.19641e-06
PEX11G	69	18	1.61019	0.368801	2.11813	0.0300203	0.000208768	0.000774673
CALML3	659	173	15.3785	3.54459	2.11637	3.24614	1.83001e-06	1.00567e-05
OTUB2	883	232	20.6058	4.75343	2.11537	3.66745	1.45396e-06	8.09731e-06
VASN	453	119	10.5713	2.43818	2.11503	2.70747	2.58479e-06	1.39168e-05
TMEM125	1183	311	27.6066	6.37206	2.11471	4.08879	1.24061e-06	6.97938e-06
C10orf116	619	163	14.4451	3.3397	2.11188	3.1569	1.91951e-06	1.05094e-05
STARD5	1040	274	24.2696	5.61397	2.11152	3.90383	1.35394e-06	7.56882e-06
STAP2	2416	638	56.3801	13.0719	2.10848	5.11903	1.01236e-06	5.79143e-06
DYX1C1-CCPG1	2269	600	52.9497	12.2934	2.1065	5.02891	1.0692e-06	6.08545e-06
LOC100128822	76	20	1.77355	0.409779	2.10637	0.167186	0.00010106	0.000402062
NFASC	333	88	7.77093	1.80303	2.10599	2.26737	4.18246e-06	2.16504e-05
RIC3	144	38	3.3604	0.778579	2.10584	1.06946	2.02041e-05	9.24807e-05
CHMP4C	2864	758	66.8347	15.5306	2.10529	5.36488	1.02219e-06	5.83956e-06
TMEM175	378	100	8.82106	2.04889	2.10463	2.4495	3.44655e-06	1.81234e-05
HOMER3	6989	1851	163.096	37.925	2.10442	6.65158	8.88311e-07	5.12766e-06
LIMCH1	661	175	15.4252	3.58556	2.10417	3.2528	2.09287e-06	1.14069e-05
EFNA4	793	210	18.5056	4.30268	2.10395	3.51484	1.70648e-06	9.41289e-06
LYRM5	351	93	8.19098	1.90547	2.10231	2.34359	4.25746e-06	2.20043e-05
RNASE7	1152	306	26.8832	6.26961	2.09978	4.05336	1.44485e-06	8.04999e-06
RAB3D	18627	4952	434.682	101.461	2.099	8.06661	9.0233e-07	5.20406e-06
TRAPPC6A	132	35	3.08037	0.717113	2.09863	0.947228	2.52516e-05	0.000113359
FBXO36	162	43	3.78045	0.881024	2.09789	1.23856	1.81784e-05	8.41069e-05
SP2	613	163	14.305	3.3397	2.09783	3.14555	2.20764e-06	1.19882e-05
GADD45B	2056	547	47.9791	11.2074	2.09768	4.88847	1.19397e-06	6.7312e-06
DGCR6L	113	30	2.63698	0.614668	2.09611	0.727456	4.73929e-05	0.00020056
SNORA52	45321	12094	1057.62	247.793	2.0936	9.35034	9.43059e-07	5.42014e-06
KDM5B-AS1	94	25	2.1936	0.512223	2.09258	0.468229	7.00139e-05	0.000288122
EEF2	259253	69245	6049.96	1418.76	2.0923	11.8667	9.48149e-07	5.44469e-06
CGNL1	150	40	3.50042	0.819557	2.09094	1.13034	2.03223e-05	9.29257e-05
KIAA0913	6388	1708	149.071	34.9951	2.09069	6.52449	1.04009e-06	5.92911e-06
ULK3	2592	693	60.4873	14.1988	2.09065	5.22378	1.21997e-06	6.86906e-06
ACADS	333	89	7.77093	1.82351	2.08972	2.27046	4.90997e-06	2.51034e-05
RPSAP58	202	54	4.7139	1.1064	2.08833	1.55512	1.1101e-05	5.3407e-05
GDE1	4380	1173	102.212	24.0335	2.08832	5.98069	1.10528e-06	6.2631e-06
MINK1	18337	4915	427.915	100.703	2.08718	8.04622	1.02847e-06	5.86787e-06
ADCY9	5249	1408	122.491	28.8484	2.08601	6.24215	1.11306e-06	6.30178e-06
MIF4GD	876	235	20.4425	4.8149	2.08537	3.66167	2.03347e-06	1.11105e-05
KLF3	11935	3204	278.517	65.6465	2.08493	7.42717	1.0695e-06	6.08545e-06
C8orf40	421	113	9.82451	2.31525	2.08392	2.60814	4.08807e-06	2.12363e-05
P4HTM	391	105	9.12443	2.15134	2.0831	2.50214	4.21527e-06	2.18033e-05
HIGD1A	7035	1894	164.17	38.806	2.08076	6.66553	1.15172e-06	6.50962e-06
FOSL2	16885	4550	394.031	93.2246	2.07949	7.92869	1.12186e-06	6.3462e-06
C1QBP	2053	4240	56.9402	13.4817	2.07822	5.13903	1.41369e-06	7.88961e-06
KLHL22	534	144	12.4615	2.95041	2.07747	2.95103	3.37807e-06	1.77985e-05
EPGN	11374	3073	265.425	62.9625	2.07569	7.35949	1.18597e-06	6.6918e-06
MARCKSL1	1188	321	27.7233	6.57695	2.07515	4.10238	1.84678e-06	1.01405e-05
SLC2A11	189	51	4.41053	1.04494	2.07467	1.46277	1.36402e-05	6.45483e-05
RNF103	4149	1122	96.8216	22.9886	2.07428	5.90524	1.29619e-06	7.2674e-06
TYRO3	2779	752	64.8511	15.4077	2.07329	5.32753	1.44322e-06	8.04427e-06
RALGDS	2235	605	52.1563	12.3958	2.07275	5.01357	1.51047e-06	8.39804e-06
LINC00662	188	51	4.38719	1.04494	2.06702	1.45668	1.46115e-05	6.8704e-05
RPS8	4747	1291	110.777	26.4512	2.06613	6.10098	1.39599e-06	7.7941e-06
TRPV3	2034	554	47.4657	11.3509	2.06382	4.87945	1.74801e-06	9.63798e-06
SULF2	17047	4649	397.811	95.253	2.06221	7.94578	1.35529e-06	7.57323e-06
FAM89B	2339	638	54.5832	13.0719	2.06176	5.08125	1.68341e-06	9.28954e-06
BRSK1	48	13	1.12013	0.266356	2.06105	-0.461065	0.000733197	0.00238441
SERAC1	462	126	10.7813	2.58161	2.06103	2.74605	4.4326e-06	2.28385e-05
C19orf53	2098	574	48.9592	11.7606	2.05736	4.92535	1.82048e-06	1.00085e-05
SERPINB5	64339	17626	1501.42	361.138	2.0557	9.86311	1.42566e-06	7.95308e-06
TCTN1	292	80	6.81415	1.63911	2.0538	2.08901	8.95563e-06	4.38314e-05
ZCCHC6	8526	2340	198.964	47.9441	2.05302	6.94814	1.54038e-06	8.56067e-06
LOC100131564	426	117	9.94119	2.39721	2.05082	2.63149	5.07481e-06	2.59063e-05
MAP4	43703	12014	1019.86	246.154	2.05072	9.30614	1.51048e-06	8.39804e-06
RPS12	10142	2790	236.675	57.1641	2.04967	7.19914	1.58341e-06	8.78147e-06
SOCS1	62	17	1.44684	0.348312	2.04592	-0.105032	0.000392948	0.00136724
GABRE	989	273	23.0794	5.59348	2.04426	3.84431	2.76225e-06	1.48003e-05
CDK14	1409	389	32.8806	7.97019	2.04418	4.35417	2.39967e-06	1.29832e-05
TMEM189-UBE2V1	4703	1299	109.75	26.6151	2.04379	6.09189	1.77991e-06	9.80165e-06
ZNF571	145	40	3.38374	0.819557	2.04207	1.09159	3.37377e-05	0.000147518
NPNT	994	275	23.1961	5.63446	2.04101	3.85221	2.88281e-06	1.53719e-05
CBX8	69	19	1.61019	0.38929	2.04069	0.0448224	0.000329003	0.00116581
CENPBD1	535	148	12.4848	3.03236	2.04068	2.96086	4.47546e-06	2.30147e-05
TOM1L2	6831	1891	159.409	38.7446	2.04059	6.63086	1.78666e-06	9.83478e-06
NFKBIZ	2811	779	65.5979	15.9609	2.03892	5.3507	2.11108e-06	1.1492e-05
NINJ1	1355	376	31.6205	7.70384	2.03682	4.29931	2.63298e-06	1.41648e-05
CLSTN2	166	46	3.8738	0.942491	2.03604	1.28527	2.77571e-05	0.000123356
BTG2	3208	892	74.8623	18.2761	2.03412	5.54213	2.12604e-06	1.15687e-05
KRT27	65	18	1.51685	0.368801	2.03212	-0.0366749	0.00038765	0.00135057
TFEB	305	85	7.11752	1.74156	2.02929	2.15625	9.27718e-06	4.53217e-05
ARL15	1312	366	30.617	7.49895	2.02918	4.25435	2.93729e-06	1.5631e-05
ACVR1B	3802	1062	88.724	21.7592	2.02756	5.78838	2.16887e-06	1.17825e-05
CCDC130	727	203	16.9654	4.15925	2.02748	3.40455	4.13431e-06	2.14262e-05
KANK1	11766	3292	274.573	67.4496	2.02526	7.41817	2.04925e-06	1.11866e-05
C1orf122	1599	1650	72.1553	17.7434	2.02365	5.49108	2.40967e-06	1.3032e-05
UNC119	749	210	17.4788	4.30268	2.02161	3.44862	4.07994e-06	2.12045e-05
TMEM150A	788	221	18.3889	4.52805	2.02122	3.52175	4.20927e-06	2.17807e-05
LOC100505783	68	19	1.58686	0.38929	2.01966	0.0286008	0.000382303	0.00133475
BRK1	3188	897	74.3956	18.3786	2.01703	5.53648	2.56215e-06	1.38005e-05
FBXO46	1222	344	28.5168	7.04819	2.01606	4.15456	3.40365e-06	1.79191e-05
MOSPD3	288	81	6.72081	1.6596	2.01601	2.07669	1.27364e-05	6.05949e-05
CCDC120	1862	525	43.4519	10.7567	2.01391	4.76187	3.0346e-06	1.61037e-05
CRIP2	89	25	2.07692	0.512223	2.01383	0.406625	0.000129844	0.000505676
FBRS	1985	561	46.3222	11.4943	2.01053	4.85474	3.02713e-06	1.60705e-05
PROSAPIP1	912	258	21.2826	5.28614	2.00882	3.73459	4.13399e-06	2.14262e-05
PPP2R5B	1590	450	37.1044	9.22002	2.00843	4.53537	3.31608e-06	1.74996e-05
SLC12A6	2249	637	52.483	13.0515	2.00741	5.03536	3.01083e-06	1.59968e-05
ZMAT5	512	145	11.9481	2.9709	2.00682	2.90439	6.24171e-06	3.13809e-05
BAMBI	861	244	20.0924	4.9993	2.00626	3.65225	4.45202e-06	2.29205e-05
REL	1427	405	33.3007	8.29802	2.00436	4.38033	3.61487e-06	1.89621e-05
AIM1L	2782	791	64.9211	16.2067	2.00191	5.34308	3.11158e-06	1.64925e-05
C22orf32	925	263	21.5859	5.38859	2.00156	3.75642	4.48839e-06	2.30722e-05
PPP1CA	7699	2190	179.665	44.8708	2.00139	6.81114	2.702e-06	1.45126e-05
PLEKHN1	967	275	22.566	5.63446	2.00128	3.82042	4.38911e-06	2.26319e-05
ETS2	14918	4244	348.128	86.955	2.00124	7.76532	2.63117e-06	1.41608e-05
OSBPL2	2537	722	59.2038	14.793	2.00057	5.21043	3.18409e-06	1.68432e-05
LAMTOR2	776	221	18.1088	4.52805	1.99908	3.50407	5.22137e-06	2.6583e-05
FAM100B	1989	567	46.4156	11.6172	1.99809	4.86013	3.48792e-06	1.83337e-05
DCP1B	698	199	16.2886	4.0773	1.99746	3.35195	5.62206e-06	2.8492e-05
SLC30A1	3196	912	74.5823	18.6859	1.99672	5.54414	3.17731e-06	1.68141e-05
SLC31A2	7259	2074	169.397	42.494	1.99501	6.72754	2.90271e-06	1.54594e-05
RPL37A	15684	4483	366.004	91.8519	1.99445	7.83892	2.82547e-06	1.51025e-05
PPARD	8133	2327	189.793	47.6777	1.99298	6.89193	2.94676e-06	1.56752e-05
TPP1	4436	1272	103.519	26.0619	1.98977	6.01831	3.19e-06	1.6861e-05
CHMP4B	1394	400	32.5306	8.19557	1.98852	4.3498	4.22706e-06	2.18557e-05
PCDHGB7	2406	691	56.1467	14.1579	1.98739	5.13665	3.70394e-06	1.93848e-05
SVEP1	63	18	1.47018	0.368801	1.98712	-0.0711948	0.000530164	0.00178802
RAB9A	1866	536	43.5452	10.9821	1.9871	4.77033	3.97601e-06	2.07189e-05
PPM1D	859	247	20.0457	5.06077	1.98529	3.65312	5.54978e-06	2.81471e-05
NTN4	1596	460	37.2445	9.42491	1.98216	4.54607	4.41367e-06	2.27497e-05
VPS28	3388	977	79.0628	20.0177	1.98158	5.63131	3.58584e-06	1.88334e-05
THEMIS2	87	25	2.03024	0.512223	1.98108	0.381237	0.000189057	0.00070986
TDRD6	80	23	1.86689	0.471245	1.97987	0.263737	0.000213497	0.000789136
PCDHGA10	2521	729	58.8304	14.9364	1.97753	5.20595	4.09246e-06	2.12507e-05
SNN	2944	853	68.7016	17.4771	1.97471	5.43016	4.08036e-06	2.12045e-05
WIPI2	5500	1596	128.349	32.7003	1.9726	6.33184	3.75287e-06	1.96331e-05
THNSL2	510	148	11.9014	3.03236	1.97165	2.90585	8.8984e-06	4.35674e-05
CA2	3478	1010	81.1631	20.6938	1.97148	5.67116	3.97448e-06	2.07189e-05
TMUB2	1965	571	45.8555	11.6992	1.97044	4.84821	4.66951e-06	2.39477e-05
C6orf48	5033	1463	117.451	29.9753	1.97011	6.20437	3.88092e-06	2.02472e-05
IL37	45	13	1.05013	0.266356	1.96818	-0.531137	0.00131742	0.00402711
RNF122	172	50	4.01381	1.02445	1.96727	1.34966	4.81308e-05	0.000203373
SMURF1	6017	1757	140.413	35.9991	1.96357	6.46325	4.1e-06	2.12816e-05
CCPG1	2537	741	59.2038	15.1823	1.96311	5.21801	4.72283e-06	2.42024e-05
MPND	127	37	2.96369	0.758091	1.9631	0.919187	7.54607e-05	0.00030853
BTBD11	435	127	10.1512	2.60209	1.96278	2.67911	1.20368e-05	5.75547e-05
FLJ39653	103	30	2.40362	0.614668	1.96258	0.622846	0.000138512	0.000535977
RPS15	842	246	19.649	5.04028	1.9623	3.62901	7.00481e-06	3.49793e-05
UGT1A1	2265	662	52.8563	13.5637	1.96211	5.05472	4.88382e-06	2.49793e-05
UGT1A4	2263	662	52.8097	13.5637	1.96084	5.05371	4.94522e-06	2.52739e-05
C15orf37	55	16	1.28349	0.327823	1.96019	-0.253876	0.000931706	0.0029526
KLF11	1468	430	34.2574	8.81024	1.95883	4.43035	5.8057e-06	2.93555e-05
INPP5K	2140	627	49.9393	12.8466	1.95857	4.97361	5.12632e-06	2.61592e-05
RNF217	1893	555	44.1753	11.3714	1.95758	4.79704	5.38722e-06	2.73749e-05
PLA2G4C	89	26	2.07692	0.532712	1.95754	0.417989	0.000189959	0.00071206
UGT1A10	2257	662	52.6696	13.5637	1.95701	5.05066	5.16646e-06	2.63236e-05
UGT1A7	2257	662	52.6696	13.5637	1.95701	5.05066	5.16646e-06	2.63236e-05
UGT1A8	2257	662	52.6696	13.5637	1.95701	5.05066	5.16646e-06	2.63236e-05
UGT1A9	2257	662	52.6696	13.5637	1.95701	5.05066	5.16646e-06	2.63236e-05
COQ4	1148	337	26.7899	6.90477	1.9556	4.07678	6.32469e-06	3.17621e-05
PION	448	132	10.4546	2.70454	1.9496	2.72411	1.22099e-05	5.83408e-05
ESRP2	7143	2109	166.69	43.2112	1.94762	6.71394	4.79373e-06	2.45279e-05
EEF1G	5127	1515	119.644	31.0407	1.94642	6.23591	4.96848e-06	2.5383e-05
TTC39B	2054	607	47.9324	12.4368	1.94615	4.91704	5.80917e-06	2.93619e-05
ZNF517	95	28	2.21693	0.57369	1.94515	0.512384	0.000191347	0.000716835
CBLB	1822	540	42.5184	11.064	1.94195	4.74515	6.4066e-06	3.21127e-05
LDOC1L	3078	915	71.8286	18.7474	1.93772	5.50192	5.92943e-06	2.99128e-05
AGBL5	2305	686	53.7898	14.0554	1.936	5.08533	6.31612e-06	3.17311e-05
CEL	44	13	1.02679	0.266356	1.93584	-0.555255	0.00160424	0.00478822
GNB2L1	45519	13560	1062.24	277.83	1.93482	9.38815	5.21576e-06	2.65646e-05
SLC25A28	513	153	11.9714	3.13481	1.93222	2.9224	1.33083e-05	6.30673e-05
FAM220A	1729	516	40.3482	10.5723	1.93194	4.67172	7.07358e-06	3.52697e-05
TGFBI	27390	8185	639.177	167.702	1.9303	8.6563	5.50232e-06	2.79277e-05
ADPRHL1	124	37	2.89368	0.758091	1.92864	0.892411	9.98248e-05	0.000397743
TRIM16	3432	1027	80.0896	21.0421	1.9282	5.66087	6.25086e-06	3.14151e-05
CLPTM1	7943	2379	185.359	48.7432	1.92699	6.87133	5.9118e-06	2.98352e-05
DDAH2	708	212	16.522	4.34365	1.92674	3.38689	1.08745e-05	5.2412e-05
MAP3K9	1956	586	45.6455	12.0065	1.92641	4.85066	7.33848e-06	3.64947e-05
MAN2B2	1301	390	30.3603	7.99068	1.92543	4.26325	8.30144e-06	4.09008e-05
MXD4	4147	1244	96.7749	25.4882	1.92469	5.93449	6.34962e-06	3.18632e-05
ESRP1	21624	6488	504.62	132.932	1.92449	8.31652	5.87063e-06	2.96499e-05
FAM135A	5073	1524	118.384	31.2251	1.9226	6.22558	6.37199e-06	3.19513e-05
ZNF784	220	66	5.13395	1.35227	1.92255	1.71028	4.43045e-05	0.000188934
OPN3	3039	913	70.9185	18.7064	1.92248	5.4867	6.91356e-06	3.45626e-05
SERPINE2	14113	4242	329.343	86.9141	1.9219	7.70152	6.09332e-06	3.06581e-05
PLK1S1	1294	389	30.197	7.97019	1.92135	4.25633	8.69093e-06	4.26302e-05
UGT1A3	2261	680	52.763	13.9325	1.92087	5.0607	7.50923e-06	3.72462e-05
ATP6V0C	2897	872	67.6048	17.8663	1.91972	5.41828	7.23708e-06	3.60173e-05
MAGI1	1475	444	34.4208	9.09709	1.91949	4.44535	8.53579e-06	4.19466e-05
RAG1	186	56	4.34052	1.14738	1.91701	1.47167	5.32474e-05	0.000222991
LIMK2	12054	3641	281.294	74.6002	1.91479	7.47552	6.59371e-06	3.29884e-05
JUN	11526	3482	268.972	71.3425	1.91458	7.41096	6.61796e-06	3.30973e-05
EFCAB13	136	41	3.17371	0.840046	1.91419	1.02652	9.65107e-05	0.000385347
MAN2B1	4430	1340	103.379	27.4552	1.91269	6.0322	7.14291e-06	3.5602e-05
PPP1R13L	5989	1812	139.76	37.1259	1.91237	6.46712	6.99695e-06	3.49663e-05
RBKS	73	22	1.70354	0.450757	1.91172	0.149601	0.000371711	0.0013005
HES2	9535	2891	222.51	59.2335	1.90934	7.13852	7.04003e-06	3.51288e-05
SGK223	2632	798	61.4207	16.3502	1.90924	5.28217	8.09708e-06	4.00424e-05
RXRA	7204	2185	168.113	44.7683	1.90882	6.73428	7.17613e-06	3.57542e-05
UGT1A5	2265	687	52.8563	14.0759	1.90864	5.06581	8.35207e-06	4.11045e-05
FAM8A1	1569	476	36.6144	9.75273	1.90824	4.53674	9.3972e-06	4.58575e-05
RTKN2	1480	450	34.5375	9.22002	1.90501	4.45327	9.67603e-06	4.70971e-05
EPB41L4A-AS1	1019	310	23.7795	6.35157	1.90408	3.91583	1.12952e-05	5.42234e-05
KANSL1L	355	108	8.28433	2.2128	1.90321	2.39974	2.55889e-05	0.000114641
GLIPR2	1179	359	27.5133	7.35553	1.90284	4.12615	1.07759e-05	5.19936e-05
AKAP8L	2797	852	65.2712	17.4566	1.90251	5.37125	8.60455e-06	4.22376e-05
PLEKHM3	1710	522	39.9048	10.6952	1.89933	4.66263	1.00219e-05	4.8709e-05
PPP1R37	2278	697	53.1597	14.2808	1.89606	5.07672	9.60153e-06	4.67688e-05
APOBEC3A_B	82	25	1.91356	0.512223	1.89581	0.315774	0.000356593	0.00125322
RBM4	4077	1248	95.1414	25.5702	1.8955	5.91607	8.59091e-06	4.21863e-05
SPATA7	500	153	11.6681	3.13481	1.8952	2.89329	1.92456e-05	8.84285e-05
CDKN2B-AS1	46	14	1.07346	0.286845	1.89394	-0.485851	0.00180693	0.00531442
ARHGAP26	4307	1321	100.509	27.0659	1.89267	5.99582	8.7977e-06	4.31221e-05
INPP1	766	235	17.8755	4.8149	1.89181	3.50755	1.4923e-05	7.00198e-05
NANOS1	267	82	6.23075	1.68009	1.88916	1.99437	3.73308e-05	0.000161686
PCDHGA12	2143	659	50.0093	13.5022	1.88879	4.9902	1.03657e-05	5.01964e-05
GALNT6	10619	3266	247.806	66.9169	1.88873	7.29819	8.67068e-06	4.25465e-05
VWA7	75	23	1.75021	0.471245	1.8869	0.192639	0.00042006	0.00145094
KLK9	49	15	1.14347	0.307334	1.88623	-0.397636	0.00167756	0.00497909
ARHGEF18	8073	2488	188.393	50.9765	1.88578	6.90342	9.0434e-06	4.42447e-05
JMJD7	1032	318	24.0829	6.51548	1.88562	3.938	1.37546e-05	6.50201e-05
FZR1	3147	970	73.4388	19.8743	1.8855	5.54486	9.79091e-06	4.76214e-05
CLIP2	1904	587	44.432	12.027	1.88508	4.82054	1.12578e-05	5.40633e-05
RPL4	4378	1350	102.166	27.6601	1.88493	6.02104	9.50796e-06	4.63299e-05
KIF26B	917	283	21.3992	5.79837	1.88335	3.76836	1.47655e-05	6.94034e-05
BBS12	295	91	6.88416	1.86449	1.88296	2.13855	3.75963e-05	0.000162624
GPR108	4565	1410	106.529	28.8894	1.88254	6.08187	9.70684e-06	4.72298e-05
PCDHGB4	2172	671	50.6861	13.7481	1.88215	5.01099	1.0983e-05	5.28967e-05
SLAIN2	6786	2097	158.359	42.9653	1.88189	6.65377	9.49957e-06	4.6306e-05
CDK19	1287	398	30.0336	8.1546	1.88054	4.25715	1.32641e-05	6.28802e-05
OSBPL1A	3595	1112	83.8934	22.7837	1.88043	5.73785	1.01505e-05	4.92646e-05
STOM	18455	5709	430.668	116.971	1.8804	8.09723	9.29654e-06	4.53975e-05
EAF2	262	81	6.11407	1.6596	1.87957	1.96935	4.73831e-05	0.00020056
ING4	930	288	21.7026	5.90081	1.8784	3.78969	1.48205e-05	6.95639e-05
NCK2	3436	1065	80.1829	21.8207	1.87747	5.67325	1.05136e-05	5.08389e-05
TBC1D8	1506	467	35.1442	9.56833	1.87665	4.48439	1.27603e-05	6.06651e-05
FAM83G	6730	2089	157.052	42.8014	1.87545	6.6432	1.0151e-05	4.92646e-05
FOXO1	2963	920	69.145	18.8498	1.87492	5.46025	1.13293e-05	5.43675e-05
PCDHGB6	2244	697	52.3663	14.2808	1.87436	5.05966	1.20272e-05	5.75299e-05
WNK1	23591	7346	550.523	150.512	1.87091	8.45345	1.01991e-05	4.94798e-05
PHLDB3	1839	573	42.9151	11.7402	1.86979	4.77375	1.32306e-05	6.27665e-05
WWOX	212	66	4.94726	1.35227	1.86914	1.66869	6.99881e-05	0.000288122
USP49	58	18	1.3535	0.368801	1.86805	-0.161221	0.00117135	0.00363241
PCDHGA6	2112	659	49.2859	13.5022	1.86777	4.97369	1.29077e-05	6.12782e-05
ABHD5	7309	2285	170.564	46.8172	1.86514	6.76445	1.12241e-05	5.3921e-05
PCDHGA8	2108	659	49.1926	13.5022	1.86503	4.97155	1.32464e-05	6.28188e-05
RPS10-NUDT3	9214	2882	215.019	59.0491	1.86443	7.09868	1.1182e-05	5.37381e-05
RNASE4	240	75	5.60067	1.53667	1.86394	1.84719	5.5916e-05	0.000233505
USP30	534	167	12.4615	3.42165	1.86388	2.99456	2.43181e-05	0.000109613
CDA	1214	380	28.3301	7.78579	1.86305	4.17678	1.60132e-05	7.46344e-05
TMEM63B	7515	2355	175.371	48.2514	1.86171	6.80528	1.16059e-05	5.56347e-05
PCDHGA7	2105	660	49.1226	13.5227	1.86079	4.97041	1.38236e-05	6.52996e-05
ZNF211	469	147	10.9446	3.01187	1.86055	2.80874	2.68221e-05	0.000119682
CCRN4L	1221	383	28.4934	7.84726	1.86	4.18572	1.58522e-05	7.39623e-05
RPL29	1020	320	23.8029	6.55646	1.85971	3.92672	1.71041e-05	7.93575e-05
SF3B4	1877	589	43.8019	12.068	1.85957	4.80543	1.45192e-05	6.83185e-05
PTPRS	972	305	22.6827	6.24912	1.85941	3.85737	1.74883e-05	8.10832e-05
DUSP22	1249	392	29.1468	8.03166	1.85921	4.21856	1.63596e-05	7.61155e-05
NAGK	2888	907	67.3947	18.5835	1.85846	5.42683	1.323e-05	6.27665e-05
PCDHGA4	2098	659	48.9592	13.5022	1.85817	4.96617	1.41339e-05	6.66706e-05
R3HDM2	1667	524	38.9013	10.7362	1.85707	4.63497	1.52951e-05	7.15137e-05
PCDHGA1	2094	659	48.8659	13.5022	1.85542	4.96402	1.46004e-05	6.86761e-05
CMTM8	121	38	2.82367	0.778579	1.855	0.873373	0.000176215	0.000665967
EFCAB6	67	21	1.56352	0.430268	1.85489	0.0420039	0.000676858	0.00222296
PCDHGB3	2092	659	48.8192	13.5022	1.85404	4.96294	1.47914e-05	6.94762e-05
PCDHGA3	2089	659	48.7492	13.5022	1.85197	4.96132	1.50828e-05	7.067e-05
PCDHGB2	2088	659	48.7258	13.5022	1.85128	4.96078	1.51812e-05	7.11061e-05
PCDHGA5	2091	660	48.7958	13.5227	1.85117	4.96287	1.52362e-05	7.12881e-05
FAM185A	89	28	2.07692	0.57369	1.85115	0.440445	0.000385548	0.00134466
FBXO42	2562	809	59.7872	16.5755	1.85061	5.25584	1.48151e-05	6.95631e-05
MR1	1570	496	36.6377	10.1625	1.84979	4.55016	1.63891e-05	7.6173e-05
EIF6	5519	1746	128.792	35.7737	1.84799	6.363	1.35837e-05	6.43038e-05
PCDHGB1	2081	659	48.5625	13.5022	1.84644	4.95699	1.59929e-05	7.45664e-05
MEIS1	941	298	21.9593	6.1057	1.84614	3.81358	2.06822e-05	9.4409e-05
RTN3	6503	2061	151.755	42.2277	1.84541	6.60019	1.37978e-05	6.5201e-05
CELSR3	322	102	7.51423	2.08987	1.84485	2.27233	4.48125e-05	0.000190741
LIN37	571	181	13.3249	3.7085	1.84446	3.0951	2.71373e-05	0.000120926
NDUFA3	489	155	11.4114	3.17578	1.84439	2.87226	3.17639e-05	0.000139623
NFKBIA	7083	2249	165.29	46.0796	1.84274	6.724	1.41084e-05	6.65739e-05
APOBEC3B	79	25	1.84355	0.512223	1.84212	0.275043	0.000524355	0.00176991
YIF1A	2432	773	56.7535	15.8379	1.84114	5.18283	1.63664e-05	7.61205e-05
F8	145	46	3.38374	0.942491	1.84106	1.13327	0.00016434	0.000625177
SLC6A2	170	54	3.96714	1.1064	1.83966	1.36	0.000109219	0.000431806
RPL28	4194	1337	97.8717	27.3937	1.83694	5.96948	1.55122e-05	7.24521e-05
RPS5	17327	5524	404.345	113.181	1.83693	8.01564	1.44944e-05	6.82501e-05
CCL20	370	118	8.63437	2.41769	1.83529	2.47376	4.26412e-05	0.000182427
PCDHGA2	2108	673	49.1926	13.7891	1.83471	4.97813	1.78371e-05	8.26139e-05
GPR68	307	98	7.16419	2.00792	1.8337	2.20638	5.02063e-05	0.000211321
ANKMY1	163	52	3.80379	1.06542	1.83335	1.30148	0.000115447	0.000453997
DNAL4	1366	437	31.8772	8.95366	1.83166	4.35356	2.06041e-05	9.41159e-05
PCDHGB5	2224	712	51.8996	14.5881	1.83073	5.05622	1.85116e-05	8.54103e-05
CDHR1	2226	713	51.9462	14.6086	1.83001	5.05768	1.86814e-05	8.60444e-05
STX5	2447	784	57.1035	16.0633	1.82963	5.19422	1.821e-05	8.42234e-05
PPP1R14C	8593	2755	200.527	56.447	1.82878	7.00579	1.60862e-05	7.49485e-05
APMAP	10287	3300	240.059	67.6135	1.82796	7.26551	1.6103e-05	7.50008e-05
LTBP1	925	297	21.5859	6.08521	1.82625	3.79325	2.5081e-05	0.000112708
POLR2J4	103	33	2.40362	0.676135	1.82566	0.65194	0.000357944	0.00125763
RNF144B	7889	2538	184.099	52.0009	1.82382	6.88359	1.69733e-05	7.8778e-05
DUSP8	289	93	6.74414	1.90547	1.82201	2.12237	6.45734e-05	0.000267556
DENND2D	866	279	20.2091	5.71641	1.82133	3.69944	2.68964e-05	0.000119973
SH3GLB2	4470	1441	104.313	29.5246	1.82083	6.06493	1.81259e-05	8.38929e-05
CPT1A	3057	986	71.3386	20.2021	1.82004	5.51722	1.89744e-05	8.73035e-05
MCEE	242	78	5.64734	1.59814	1.81942	1.8688	8.25212e-05	0.000334618
UBAP1	11103	3586	259.101	73.4733	1.81818	7.37777	1.77163e-05	8.20831e-05
TLE4	1782	576	41.585	11.8016	1.81684	4.73992	2.19903e-05	9.99342e-05
PRKCH	2935	949	68.4915	19.444	1.81646	5.45929	2.02611e-05	9.2678e-05
CASK	6184	2000	144.311	40.9779	1.81619	6.53406	1.85565e-05	8.55285e-05
SASH1	3069	993	71.6186	20.3455	1.81549	5.52387	1.98419e-05	9.09796e-05
ACOT11	760	246	17.7355	5.04028	1.8145	3.51302	3.0342e-05	0.000133771
JAK1	12486	4043	291.375	82.8368	1.8145	7.54793	1.83145e-05	8.45892e-05
BLOC1S1	596	193	13.9083	3.95436	1.81372	3.16348	3.41613e-05	0.000149223
HECA	7037	2280	164.216	46.7148	1.81359	6.72101	1.89087e-05	8.70312e-05
TMEM54	2904	941	67.7681	19.2801	1.81335	5.44467	2.07462e-05	9.46686e-05
FLJ26850	62	20	1.44684	0.409779	1.81314	-0.0567893	0.000951973	0.00300614
GARNL3	62	20	1.44684	0.409779	1.81314	-0.0567893	0.000951973	0.00300614
SNORA55	4484	1454	104.639	29.7909	1.81239	6.07131	1.97109e-05	9.04103e-05
C2CD4C	105	34	2.45029	0.696624	1.81047	0.682465	0.000390786	0.00136074
ARL2BP	1774	2564	31.6905	9.03562	1.81004	4.34987	2.55129e-05	0.000114339
STK40	2805	912	65.4578	18.6859	1.80847	5.39574	2.1974e-05	9.98939e-05
BDH1	2084	679	48.6325	13.912	1.80539	4.9681	2.39315e-05	0.00010809
ATP5G2	1418	462	33.0906	9.46589	1.80532	4.41322	2.66371e-05	0.000118896
FAM155B	1688	550	39.3914	11.2689	1.80528	4.66438	2.50994e-05	0.000112752
SATB2	172	56	4.01381	1.14738	1.80418	1.38452	0.000145333	0.00056052
RNASEK-C17ORF49	3348	1092	78.1294	22.3739	1.80392	5.6519	2.20303e-05	0.000100082
NFE2L1	29004	9465	676.841	193.928	1.80328	8.76624	2.01473e-05	9.22527e-05
WBP2	4639	1514	108.256	31.0202	1.80308	6.12239	2.15601e-05	9.81804e-05
RPS15A	5375	1755	125.432	35.9581	1.80244	6.3349	2.14679e-05	9.7794e-05
VRK3	1182	386	27.5833	7.90873	1.80192	4.15172	2.83949e-05	0.00012598
KIAA1244	141	46	3.29039	0.942491	1.80074	1.10243	0.000225951	0.000830549
JHDM1D	2858	935	66.6947	19.1572	1.79954	5.42472	2.40414e-05	0.000108532
GSTA4	914	299	21.3292	6.12619	1.79931	3.782	3.28302e-05	0.000143976
PAFAH2	1759	576	41.0483	11.8016	1.7981	4.72536	2.63467e-05	0.00011764
HS1BP3	2416	792	56.3801	16.2272	1.7966	5.18316	2.54623e-05	0.000114189
AOC3	46	15	1.07346	0.307334	1.79531	-0.464625	0.00289507	0.00806323
LOC100506207	46	15	1.07346	0.307334	1.79531	-0.464625	0.00289507	0.00806323
HBEGF	4373	1435	102.049	29.4016	1.7952	6.03899	2.3418e-05	0.000105879
RHOG	2568	843	59.9272	17.2722	1.7946	5.27157	2.58187e-05	0.000115515
HSD17B8	521	171	12.1581	3.50361	1.79421	2.97447	4.6614e-05	0.000197704
MOB2	1352	444	31.5504	9.09709	1.79388	4.3471	3.01891e-05	0.000133273
TECR	3170	1042	73.9755	21.3495	1.79272	5.57563	2.47499e-05	0.000111446
OXA1L	3631	1195	84.7335	24.4843	1.79096	5.7718	2.48258e-05	0.000111712
PCDHGC5	2096	690	48.9125	14.1374	1.79049	4.97971	2.75813e-05	0.000122658
RAB5B	15678	5162	365.864	105.764	1.79043	7.88168	2.31404e-05	0.000104659
S100A11	16057	5295	374.708	108.489	1.78819	7.91664	2.36472e-05	0.000106879
CDC34	3218	1062	75.0957	21.7592	1.78697	5.59859	2.61427e-05	0.000116846
RPSA	3833	1265	89.4474	25.9185	1.78695	5.85078	2.56929e-05	0.000115029
VWA5A	3671	1212	85.6669	24.8326	1.78639	5.78863	2.59393e-05	0.000116015
CGN	397	131	9.26444	2.68405	1.78625	2.58577	5.9883e-05	0.000248975
ABHD12	1326	438	30.9437	8.97415	1.78549	4.32101	3.22469e-05	0.000141558
SH3BGRL2	2161	715	50.4294	14.6496	1.78321	5.02537	2.96609e-05	0.000131203
SLC48A1	810	268	18.9023	5.49103	1.7829	3.61179	4.05455e-05	0.000174246
CFLAR	5191	1719	121.138	35.2205	1.78208	6.28923	2.63102e-05	0.000117516
IFITM1	269	89	6.27742	1.82351	1.78192	2.0286	9.30152e-05	0.000372734
CLCN3	8777	2907	204.821	59.5613	1.78187	7.04679	2.56416e-05	0.000114838
MIR4800	127	42	2.96369	0.860535	1.78085	0.958419	0.000297512	0.00106501
PCDHGA9	2163	717	50.4761	14.6906	1.78052	5.02731	2.99149e-05	0.000132107
KLC3	4237	1406	98.8752	28.8074	1.77907	5.99705	2.75176e-05	0.000122456
TEN1-CDK3	1687	560	39.3681	11.4738	1.77844	4.66955	3.21724e-05	0.000141278
NUBP1	698	232	16.2886	4.75343	1.77624	3.39913	4.61802e-05	0.00019624
RRNAD1	1227	408	28.6334	8.35948	1.77588	4.21139	3.64457e-05	0.000158351
GAB1	2921	972	68.1648	19.9152	1.77501	5.46167	2.97124e-05	0.000131344
ATG4D	973	324	22.7061	6.63841	1.77375	3.87782	3.98419e-05	0.000171611
DSC3	46351	15447	1081.65	316.493	1.77299	9.44936	2.70912e-05	0.000120761
GABARAP	4092	1364	95.4914	27.9469	1.77258	5.94831	2.94086e-05	0.000130217
NCOA6	3213	1072	74.979	21.9641	1.77121	5.59991	3.0505e-05	0.0001344
ZC3H10	216	72	5.0406	1.4752	1.7708	1.71718	0.000134731	0.00052226
RAB10	18424	6151	429.945	126.027	1.77039	8.11901	2.81151e-05	0.000124864
ZMIZ1	3157	1054	73.6722	21.5953	1.77027	5.57477	3.08442e-05	0.000135805
TMEM116	165	55	3.85046	1.12689	1.77022	1.33297	0.000191065	0.000715981
DGCR2	7888	2636	184.075	54.0088	1.76898	6.89567	2.92421e-05	0.000129523
KIAA1147	2711	908	63.2643	18.604	1.76563	5.35623	3.33215e-05	0.000146034
CORO6	669	224	15.6119	4.58952	1.76562	3.34049	5.27318e-05	0.000221111
MTRNR2L8	57	19	1.33016	0.38929	1.76557	-0.162774	0.00206432	0.005984
PPFIA3	543	182	12.6715	3.72899	1.76399	3.04075	5.8687e-05	0.000244462
FBXW4	692	232	16.1486	4.75343	1.76378	3.38954	5.1591e-05	0.000216464
HCFC1R1	894	300	20.8625	6.14668	1.76258	3.75843	4.6575e-05	0.000197602
DNAJA4	1641	551	38.2946	11.2894	1.76193	4.63346	3.83193e-05	0.000165536
TCEA3	137	46	3.19705	0.942491	1.75925	1.07092	0.000311467	0.00110929
ZFAND3	1762	593	41.1183	12.1499	1.7586	4.73674	3.86059e-05	0.000166665
SLC35E4	419	141	9.77784	2.88894	1.75802	2.66962	7.66273e-05	0.000312915
TSGA10	220	74	5.13395	1.51618	1.7578	1.74637	0.000150863	0.000578713
SLC1A4	7254	2445	169.28	50.0954	1.75661	6.77763	3.31328e-05	0.000145255
TRIM2	2051	692	47.8624	14.1783	1.75501	4.95646	3.90613e-05	0.000168576
FLJ35024	95	32	2.21693	0.655646	1.75336	0.554118	0.00068974	0.00226135
CLCN5	2131	720	49.7293	14.752	1.75299	5.01208	3.91929e-05	0.000169035
KCTD21	1690	571	39.4381	11.6992	1.75294	4.67791	4.18151e-05	0.000179181
ODZ2	20084	6790	468.683	139.12	1.75226	8.24759	3.35367e-05	0.000146735
TSG101	3920	1326	91.4776	27.1683	1.75139	5.89121	3.62824e-05	0.000157762
AMIGO1	86	29	2.00691	0.594179	1.75136	0.41449	0.000853218	0.00272669
C11orf80	1454	492	33.9307	10.0806	1.75074	4.46167	4.44521e-05	0.000189442
LGALS8	3146	1065	73.4155	21.8207	1.75026	5.5743	3.747e-05	0.000162183
HINT1	7258	2458	169.374	50.3618	1.74975	6.77999	3.54213e-05	0.000154321
RAPGEF5	1727	585	40.3015	11.986	1.74925	4.70997	4.27923e-05	0.000182955
PCDHGA11	2246	761	52.4129	15.5921	1.74893	5.08878	4.07708e-05	0.000174988
NUDT8	77	26	1.79688	0.532712	1.74889	0.259947	0.000961677	0.00303174
TIMP3	20162	6836	470.503	140.062	1.74812	8.25414	3.49216e-05	0.000152343
AMZ2P1	68	23	1.58686	0.471245	1.74577	0.0869275	0.00126922	0.00390311
PKIG	698	237	16.2886	4.85588	1.74549	3.40615	6.22232e-05	0.000258221
WBP1L	7176	2439	167.46	49.9725	1.74456	6.7648	3.72773e-05	0.000161507
MYLK4	61	29	1.51685	0.450757	1.74455	0.0243389	0.0013415	0.00409318
ZNF217	7239	2461	168.93	50.4233	1.74421	6.77749	3.73866e-05	0.000161875
RPS7	162	55	3.78045	1.12689	1.74376	1.31289	0.00025249	0.000917245
GPR75	200	68	4.66723	1.39325	1.74214	1.61379	0.000177739	0.000670772
C10orf95	59	20	1.37683	0.409779	1.74172	-0.109576	0.00223194	0.00641394
SNHG9	100	34	2.33361	0.696624	1.74016	0.629492	0.000721479	0.00235091
FAM189A2	56	19	1.30682	0.38929	1.74008	-0.181474	0.00282199	0.00788666
PCDHGC4	2085	711	48.6558	14.5676	1.73966	4.98369	4.50501e-05	0.000191683
ARF5	6266	2139	146.224	43.8258	1.73827	6.57067	3.98934e-05	0.000171777
LOC100862671	2989	1021	69.7517	20.9192	1.73727	5.50347	4.27053e-05	0.000182642
PSKH1	2241	766	52.2963	15.6945	1.73627	5.08848	4.55877e-05	0.000193846
GABARAPL2	1430	489	33.3707	10.0191	1.73555	4.44119	5.093e-05	0.000213893
ANAPC11	1736	594	40.5115	12.1704	1.73473	4.7208	4.87327e-05	0.000205705
HIST3H2A	158	54	3.68711	1.1064	1.73413	1.27952	0.000272643	0.000984747
ZFAND2A	362	124	8.44768	2.54063	1.73229	2.46563	0.000107862	0.000426694
RILPL1	1053	361	24.5729	7.3965	1.73178	4.00122	5.82178e-05	0.000242736
ZNF681	376	129	8.77439	2.64307	1.73004	2.52061	0.00010957	0.000432936
ARL2	1264	434	29.4969	8.8922	1.72964	4.26478	5.47645e-05	0.00022884
ALDH2	1277	439	29.8002	8.99464	1.72788	4.27993	5.65811e-05	0.000236134
TBL1Y	102	35	2.38029	0.717113	1.72704	0.660482	0.000700431	0.00229019
NCOA7	2703	930	63.0776	19.0547	1.72684	5.36088	4.87519e-05	0.000205721
VANGL2	2386	821	55.68	16.8214	1.7267	5.18107	4.97728e-05	0.000209763
CMPK2	70	24	1.63353	0.491734	1.72647	0.13182	0.00137908	0.00418957
GLI4	131	45	3.05703	0.922002	1.72632	1.01492	0.000437362	0.00150328
FZD1	871	300	20.3258	6.14668	1.72498	3.72957	6.6922e-05	0.000276253
ZNF333	273	94	6.37076	1.92596	1.72446	2.06291	0.000154113	0.000589991
RNF11	10144	3497	236.722	71.6498	1.72412	7.26879	4.48144e-05	0.000190741
PXK	850	293	19.8357	6.00326	1.72383	3.6947	6.65023e-05	0.000274606
IQSEC2	638	220	14.8885	4.50757	1.72317	3.28201	7.94434e-05	0.000323321
TNFSF13	64	22	1.49351	0.450757	1.72222	0.00790215	0.00155045	0.00464227
MDK	148	51	3.45375	1.04494	1.72213	1.18927	0.000300224	0.00107386
PIGC	759	262	17.7121	5.3681	1.72174	3.53221	7.11498e-05	0.000292343
TMEM179B	1002	346	23.3828	7.08917	1.72137	3.93214	6.50139e-05	0.000269213
DVL3	3743	1294	87.3471	26.5127	1.71997	5.83184	4.93003e-05	0.000207969
PUS10	619	214	14.4451	4.38463	1.71942	3.2394	8.10923e-05	0.000329125
EIF2C4	1440	498	33.604	10.2035	1.7193	4.455	5.87846e-05	0.000244792
EXOC6B	6237	2158	145.547	44.2151	1.71882	6.56848	4.81343e-05	0.000203373
ARAP2	8626	2985	201.297	61.1595	1.71864	7.03625	4.75173e-05	0.000201022
TRIM6-TRIM34	310	479	17.3854	5.28614	1.71707	3.5065	7.39009e-05	0.000302618
ATP6V1G1	4724	1639	110.24	33.5814	1.71483	6.16871	5.08565e-05	0.000213652
RNU4ATAC	10470	3635	244.329	74.4773	1.71392	7.3168	4.93896e-05	0.00020828
FBXO10	769	267	17.9455	5.47054	1.71336	3.553	7.84102e-05	0.000319606
C4orf3	3149	1094	73.4855	22.4149	1.71288	5.58433	5.36258e-05	0.000224364
GGT1	72	25	1.6802	0.512223	1.70847	0.175358	0.00130638	0.00400083
HOXA4	46	1	4.69056	1.43423	1.70759	1.62896	0.000236059	0.000864594
PCBP1-AS1	69	24	1.61019	0.491734	1.70574	0.116558	0.00157992	0.00472413
QPCT	739	258	17.2454	5.28614	1.70541	3.4976	8.32084e-05	0.000337095
GAS1	149	52	3.47708	1.06542	1.70389	1.20312	0.000345049	0.00121716
ZNF862	962	337	22.4494	6.90477	1.70061	3.87834	7.82016e-05	0.000318951
TRIM39-RPP21	701	246	16.3586	5.04028	1.69794	3.4234	9.14561e-05	0.000367484
APPL2	3830	1345	89.3774	27.5576	1.69736	5.87027	6.10292e-05	0.000253503
SNX33	4884	1717	113.974	35.1795	1.69582	6.22121	6.08266e-05	0.000252741
ASAP3	1664	585	38.8313	11.986	1.69564	4.66889	7.17195e-05	0.000294502
TMEM53	222	78	5.18062	1.59814	1.69503	1.77391	0.000241132	0.000880266
ATP7A	1267	446	29.5669	9.13806	1.69372	4.2766	7.83001e-05	0.000319255
ZNF844	409	144	9.54448	2.95041	1.69283	2.6501	0.000139921	0.000541115
FAM3A	1679	592	39.1814	12.1294	1.69143	4.68281	7.34318e-05	0.000300883
SERTAD1	1123	396	26.2065	8.11362	1.69117	4.10342	8.30055e-05	0.000336376
PTK2	14446	5100	337.114	104.494	1.6898	7.78681	6.16812e-05	0.000256131
PLAUR	1609	568	37.5478	11.6377	1.68969	4.62186	7.58013e-05	0.000309827
C12orf29	3475	1227	81.0931	25.1399	1.68949	5.73187	6.6304e-05	0.000273958
ZNF565	105	37	2.45029	0.758091	1.68894	0.710366	0.000680771	0.0022347
CAMK2G	2195	776	51.2228	15.8994	1.68764	5.06996	7.30991e-05	0.000299612
TMEM217	102	36	2.38029	0.737602	1.68655	0.669988	0.000700431	0.00229019
TMEM55B	1339	474	31.2471	9.71175	1.68564	4.35814	8.23171e-05	0.000333892
ZNF664-FAM101A	277	98	6.46411	2.00792	1.6854	2.09294	0.0002164	0.000798978
CTAGE5	1612	571	37.6178	11.6992	1.68478	4.62571	7.97814e-05	0.000324399
RAB5C	4659	1651	108.723	33.8272	1.68432	6.15591	6.8036e-05	0.000280591
LRRC61	369	131	8.61103	2.68405	1.68077	2.50523	0.000156919	0.000599349
BCL7C	971	345	22.6594	7.06868	1.68021	3.89658	9.52185e-05	0.00038076
EPAS1	13695	4871	319.588	99.8016	1.67905	7.71235	6.83914e-05	0.000281881
PDIK1L	287	102	6.69747	2.08987	1.67891	2.14529	0.000197906	0.00073953
VPS11	1195	425	27.8867	8.7078	1.67889	4.19585	9.03855e-05	0.000363842
DHRS1	3739	1332	87.2538	27.2913	1.67668	5.8405	7.43317e-05	0.000304192
ZNF285	62	22	1.44684	0.450757	1.6765	-0.0255335	0.00207346	0.00600787
MTA3	946	337	22.076	6.90477	1.67642	3.85993	9.78081e-05	0.00039041
MRPL36	693	247	16.1719	5.06077	1.67553	3.4122	0.000113456	0.000446962
USP20	864	308	20.1624	6.31059	1.67539	3.72963	0.000101981	0.000405362
PAX8	547	195	12.7649	3.99534	1.67511	3.07204	0.000126876	0.000494987
H1FX	1331	475	31.0604	9.73224	1.67395	4.35229	9.2305e-05	0.000370223
SULF1	59	21	1.37683	0.430268	1.67178	-0.0932725	0.00223194	0.00641394
TMEM189	5037	1801	117.544	36.9006	1.67141	6.27149	7.64495e-05	0.000312284
MMP10	196	70	4.57388	1.43423	1.67127	1.60161	0.00031441	0.00111887
TTC22	509	182	11.8781	3.72899	1.67072	2.96959	0.000137345	0.000531927
RPL18	16292	5829	380.192	119.43	1.67054	7.96486	7.38576e-05	0.000302534
AKR1C3	249	89	5.8107	1.82351	1.67051	1.94392	0.000254801	0.000925082
UBE2E2	1514	542	35.3309	11.105	1.66948	4.53897	9.38761e-05	0.000375844
RABL5	489	175	11.4114	3.58556	1.66945	2.91229	0.000150763	0.0005785
SOD2	2038	730	47.559	14.9569	1.66873	4.96749	8.80876e-05	0.000355022
FCHSD1	1400	502	32.6706	10.2854	1.66713	4.42674	9.58325e-05	0.000382984
C9orf3	1288	462	30.0569	9.46589	1.6666	4.30674	0.00010021	0.000399043
ZSCAN18	1020	366	23.8029	7.49895	1.66601	3.97087	0.00010809	0.00042747
PRKCE	368	132	8.5877	2.70454	1.66589	2.50489	0.000178654	0.000673461
IFRD1	5080	1824	118.548	37.3718	1.66537	6.28519	8.08702e-05	0.000328324
SNORD116-8	429	154	10.0112	3.1553	1.66491	2.72531	0.000166943	0.000634055
FAM210B	3563	1280	83.1466	26.2258	1.66457	5.77387	8.36054e-05	0.000338498
SH3GL1	6076	2184	141.79	44.7478	1.66381	6.54377	8.12521e-05	0.000329672
AP2A1	9210	3311	214.926	67.8389	1.66362	7.14375	8.00058e-05	0.000325013
OFD1	882	317	20.5825	6.49499	1.6636	3.76214	0.000115596	0.000454332
HLA-E	9680	3481	225.894	71.322	1.66319	7.21565	8.01968e-05	0.000325689
UBA52	18755	6746	437.669	138.218	1.66287	8.16979	7.92006e-05	0.00032263
ECI1	2045	736	47.7224	15.0799	1.66187	4.97408	9.29263e-05	0.000372602
ZFPL1	1160	418	27.0699	8.56437	1.65996	4.15756	0.00010623	0.000420489
ZGLP1	64	23	1.49351	0.471245	1.65846	0.0229171	0.00222707	0.0064027
GIPC1	12818	4634	299.123	94.9457	1.65553	7.62251	8.55064e-05	0.000345457
DNAJB1	10900	3943	254.364	80.7879	1.65465	7.38892	8.65813e-05	0.000349269
ERBB2	6216	2249	145.057	46.0796	1.65437	6.5789	8.86647e-05	0.000357131
PIAS3	4477	1621	104.476	33.2126	1.65329	6.10587	9.12771e-05	0.000366875
LSR	6431	2331	150.075	47.7597	1.65176	6.62857	9.07017e-05	0.000364783
SLC2A1	25747	9338	600.835	191.326	1.65093	8.62976	8.82182e-05	0.000355441
INPP5D	8167	2968	190.586	60.8112	1.64799	6.97416	9.30107e-05	0.000372734
RPL13AP5	1732	630	40.4182	12.908	1.64653	4.73835	0.000110852	0.000437613
KIF1C	30697	11169	716.349	228.841	1.64631	8.88455	9.19439e-05	0.000368997
ZBTB43	2600	946	60.6739	19.3825	1.64618	5.324	0.000104194	0.000413291
GNA15	13818	5030	322.459	103.059	1.64561	7.73327	9.36673e-05	0.000375234
ARRDC3	1648	600	38.4579	12.2934	1.64518	4.66703	0.000113924	0.000448671
ADAMTS7	121	44	2.82367	0.901513	1.64419	0.921819	0.000805523	0.0025936
TNFSF12	99	36	2.31028	0.737602	1.64353	0.638171	0.00104882	0.00328308
BBC3	491	179	11.458	3.66752	1.64275	2.9246	0.000174754	0.000661387
THAP2	622	227	14.5151	4.65099	1.64137	3.26494	0.000159227	0.000607291
HS6ST1	370	135	8.63437	2.76601	1.64132	2.51861	0.000222765	0.000819747
FEM1B	8737	3192	203.888	65.4007	1.64036	7.07332	9.963e-05	0.000397086
RPLP1	3753	1372	87.5805	28.1108	1.63939	5.85486	0.000105199	0.000416906
CTH	416	152	9.70783	3.11432	1.63938	2.6873	0.000203775	0.000758475
VLDLR	1719	629	40.1148	12.8875	1.63795	4.72958	0.000119945	0.000470285
SNORA5A	34273	12551	799.799	257.157	1.63698	9.04578	0.000100211	0.000399043
RNF135	844	309	19.6957	6.33108	1.63694	3.70519	0.000146483	0.000564193
LRRC8A	21124	7739	492.952	158.564	1.63637	8.34779	0.000101337	0.000403042
FAM122A	658	241	15.3552	4.93783	1.63623	3.34712	0.000159365	0.000607646
DDIT4	10484	3846	244.656	78.8004	1.63445	7.33769	0.00010466	0.000415018
IRAK1BP1	251	92	5.85737	1.88498	1.63429	1.96413	0.00034505	0.00121716
PGBD2	270	99	6.30076	2.0284	1.63387	2.0687	0.000291143	0.00104418
MFSD5	2322	853	54.1865	17.4771	1.63232	5.16434	0.000119978	0.000470285
ATP6AP1	3079	1132	71.8519	23.1935	1.63119	5.57143	0.000115425	0.000453997
CPQ	147	54	3.43041	1.1064	1.6301	1.20161	0.000601104	0.00200137
ATP6V1F	2620	964	61.1407	19.7513	1.63005	5.33897	0.000118602	0.000465305
ATP13A2	8886	3271	207.365	67.0193	1.62948	7.10036	0.000110151	0.000435103
PACS2	2466	908	57.5469	18.604	1.62899	5.2519	0.000122057	0.00047745
AK1	1697	625	39.6014	12.8056	1.62857	4.7133	0.000129701	0.000505268
PARP14	2598	3454	7.16419	2.31525	1.62849	2.25402	0.000304729	0.00108821
C12orf57	1712	631	39.9515	12.9285	1.62749	4.72625	0.000131868	0.000512509
ZNF703	746	275	17.4088	5.63446	1.62699	3.52998	0.000164901	0.000626953
SARS	19427	7164	453.351	146.783	1.62693	8.22928	0.000110766	0.000437403
ATP6V0E2	87	32	2.03024	0.655646	1.62661	0.460268	0.00164604	0.00489648
ST6GALNAC6	1925	710	44.9221	14.5471	1.62651	4.89549	0.000130471	0.00050797
FUZ	255	94	5.95071	1.92596	1.6261	1.98877	0.000355512	0.00124975
CERCAM	4083	1508	95.2814	30.8973	1.62463	5.97999	0.000119776	0.000469772
SYT14	547	202	12.7649	4.13876	1.62426	3.08435	0.000201962	0.000752782
DEDD2	1528	565	35.6576	11.5762	1.62281	4.56354	0.00014087	0.000544467
ENDOV	568	210	13.2549	4.30268	1.6226	3.13892	0.000192186	0.000719574
SNORA53	28295	10469	660.296	214.499	1.62213	8.7729	0.00011525	0.000453626
PQLC2	1026	380	23.9429	7.78579	1.62034	3.9904	0.000160048	0.000609898
SNORA48	96482	35746	2251.52	732.397	1.62019	10.543	0.000116474	0.000457495
LGALS9B	65	24	1.51685	0.491734	1.61974	0.0538707	0.00273042	0.0076641
FBXO25	1354	502	31.5971	10.2854	1.61893	4.39031	0.000149031	0.000572844
IL1R1	1243	461	29.0068	9.4454	1.61843	4.26721	0.000155534	0.000595085
ZNF398	2642	980	61.6541	20.0792	1.61837	5.35389	0.000131854	0.000512509
GDI1	4601	1707	107.37	34.9746	1.61813	6.15383	0.000126128	0.000492504
GOLGA2	3037	1127	70.8718	23.091	1.61777	5.55492	0.000130713	0.000508763
ZXDA	159	59	3.71044	1.20885	1.61577	1.3168	0.000670187	0.00220461
SIAH1	1881	699	43.8953	14.3218	1.61567	4.86483	0.000145361	0.00056052
SNX18	3531	1313	82.3999	26.902	1.61483	5.77295	0.000132495	0.000514793
MPST	1559	580	36.381	11.8836	1.61399	4.59465	0.000151713	0.000581471
DCUN1D3	1204	448	28.0967	9.17904	1.6137	4.22245	0.000160179	0.000610224
C11orf54	594	221	13.8617	4.52805	1.61355	3.20551	0.000210652	0.000780794
PLEKHM1	2474	921	57.7336	18.8703	1.61315	5.26045	0.000142308	0.000549546
FASTK	1899	707	44.3153	14.4857	1.613	4.87921	0.000147411	0.000567108
PGAP2	1455	542	33.9541	11.105	1.61214	4.49563	0.000158947	0.000606398
RPS4X	17353	6470	404.952	132.563	1.61105	8.07032	0.000128507	0.000501203
RHOD	21030	7847	490.759	160.777	1.60994	8.34783	0.000129445	0.000504566
OXLD1	434	162	10.1279	3.31921	1.60863	2.75568	0.00024984	0.000909306
SH3BGRL3	10001	3736	233.385	76.5467	1.60826	7.27608	0.000133468	0.00051812
CDK8	1348	504	31.4571	10.3264	1.60679	4.3869	0.00016767	0.00063639
MACROD2	59	22	1.37683	0.450757	1.60508	-0.0771577	0.00321507	0.00883414
SLC24A3	67	25	1.56352	0.512223	1.60481	0.099766	0.00289394	0.00806323
FRAT1	99	37	2.31028	0.758091	1.60414	0.647824	0.00136069	0.00414413
ATP6V1E2	155	58	3.6171	1.18836	1.60364	1.28353	0.000732536	0.00238285
DZANK1	227	85	5.2973	1.74156	1.60336	1.82797	0.000443762	0.00152212
BCKDHA	1464	549	34.1641	11.2484	1.60252	4.5069	0.00016992	0.000644194
PCMTD1	3448	1294	80.463	26.5127	1.60154	5.74193	0.000149845	0.00057564
RPLP0	5486	2059	128.022	42.1867	1.60147	6.41166	0.000145427	0.000560574
RANBP17	232	87	5.41398	1.78254	1.60128	1.85965	0.000455915	0.00156139
LYPLAL1	727	273	16.9654	5.59348	1.6003	3.49944	0.000211042	0.000781802
INO80B-WBP1	1206	453	28.1434	9.28149	1.60008	4.22821	0.000180727	0.000680696
LHPP	732	275	17.082	5.63446	1.59966	3.50946	0.000210622	0.000780794
GCNT4	801	301	18.6922	6.16717	1.59933	3.63918	0.000212162	0.000784654
ZP3	229	86	5.34397	1.76205	1.59916	1.84156	0.000460926	0.00157614
EIF1B	306	115	7.14086	2.35623	1.5985	2.25675	0.000351933	0.00123848
MIEN1	1980	745	46.2055	15.2643	1.59774	4.94319	0.000168524	0.000639265
PRRG4	4335	1634	101.162	33.4789	1.59527	6.0736	0.000155999	0.000596524
HMGCL	1209	456	28.2134	9.34295	1.59415	4.23326	0.000191759	0.000718177
ZNF155	260	98	6.06739	2.00792	1.59407	2.02449	0.00046608	0.00159169
NUMBL	586	221	13.675	4.52805	1.59399	3.19086	0.000252505	0.000917245
EPN1	6795	2564	158.569	52.5336	1.59375	6.7222	0.000154481	0.000591226
SMAGP	1219	460	28.4467	9.42491	1.59343	4.24531	0.000193365	0.000723377
NFYC	1415	534	33.0206	10.9411	1.59337	4.46012	0.00018541	0.000697069
KCTD13	453	171	10.5713	3.50361	1.59248	2.82124	0.000292476	0.00104868
CERS4	503	190	11.7381	3.8929	1.5916	2.97189	0.000283117	0.00101815
C6orf1	815	308	19.0189	6.31059	1.59117	3.66615	0.000220506	0.000812108
CDKL5	397	150	9.26444	3.07334	1.59104	2.63209	0.000315954	0.00112407
ICAM1	135	51	3.15038	1.04494	1.5896	1.0906	0.00106193	0.00332023
NAB2	2344	887	54.6999	18.1737	1.58954	5.18849	0.000177115	0.00066883
CYTH2	3036	1149	70.8485	23.5418	1.5894	5.56147	0.000169113	0.000641318
DMPK	977	370	22.7994	7.58091	1.58821	3.92789	0.000212166	0.000784654
CBX7	367	139	8.56436	2.84796	1.58749	2.5202	0.000352408	0.00123949
SPTBN1	75308	28601	1757.4	586.004	1.58445	10.1944	0.000161887	0.000616201
SLC39A6	18004	6842	420.144	140.185	1.58353	8.13028	0.00016521	0.000627947
SYS1-DBNDD2	3241	1233	75.6324	25.2629	1.58188	5.65756	0.000179926	0.000678066
LOC100506730	121	46	2.82367	0.942491	1.58025	0.937603	0.00125201	0.00385644
CLN3	1661	633	38.7613	12.9695	1.57929	4.69461	0.000205257	0.000763137
REEP4	5347	2038	124.778	41.7564	1.57923	6.38019	0.000178187	0.000672059
MAPRE3	454	173	10.5946	3.54459	1.5789	2.8278	0.000330021	0.00116911
MAST3	556	212	12.9749	4.34365	1.57814	3.11926	0.000285976	0.00102788
SNORA44	108661	41450	2535.73	849.266	1.57811	10.725	0.000171316	0.000649014
[truncated: 2,921 more rows]
