# Supplementary material for: ZNF185 is a p63 target gene critical for epidermal differentiation and squamous cell carcinoma development
Source: Oncogene. 2018 Oct 18;38(10):1625–38. doi: 10.1038/s41388-018-0509-4 (PMC6755960; doi:10.1038/s41388-018-0509-4)
Supplement: Supplementary file 5 — Supplementary Table 3 - Gene Array [file 41388_2018_509_MOESM5_ESM.xlsx]

## Sheet: Sheet1
Smirnov et al. Supplementary Table S3 In this table are shown the raw (“normalized”) and processed (“fold change”, “log FC”) values, description of gene, gene name, gene ID, probe sequence, and probe name for modulated genes after ZNF185 depletion in human keratinocytes (differentiated for 3 days). The threshold of p-value > 0.05 and FC>2; FC<-2 was applied
SiZNF185 vs SiSCR: P > 0.05, abs(FC)>2
GeneSymbol	EntrezGeneID	ProbeName	Fold change	Log FC	siScr (normalized)	siZNF185 (normalized)	Description	Sequence
KLK6	5653	A_24_P236935	-49.1046	-5.61779	2.6771	-2.94069	Homo sapiens kallikrein-related peptidase 6 (KLK6), transcript variant B, mRNA [NM_001012964]	GAAGCATAACCTTCGGCAAAGGGAGAGTTCCCAGGAGCAGAGTTCTGTTGTCCGGGCTGT
AZGP1	563	A_21_P0013344	-26.6395	-4.73549	2.26204	-2.47345	Homo sapiens alpha-2-glycoprotein 1, zinc-binding (AZGP1), mRNA [NM_001185]	TCAGAAGGCCAGGGAGGACATCTTTATGGAGACCCTGAACAACATCATGGAGTATTACAA
S100A7A	338324	A_24_P280274	-23.0848	-4.52887	2.17752	-2.35135	Homo sapiens S100 calcium binding protein A7A (S100A7A), mRNA [NM_176823]	TGAGAGCATACTCATACATGTTCCCTTATAAATCTGCGAGGTAGTTTCTTTGGTATTCTT
KLK9	284366	A_33_P3398195	-19.6493	-4.29641	2.40278	-1.89362	Homo sapiens kallikrein-related peptidase 9 (KLK9), mRNA [NM_012315]	TCTTGGAACAGCACAGCCTGTGGCTCCGCCCCAAGGAACCACTTACACAAAATAGCTCCG
WFDC12	128488	A_23_P68436	-18.1463	-4.1816	2.20763	-1.97397	Homo sapiens WAP four-disulfide core domain 12 (WFDC12), mRNA [NM_080869]	CACACAGACCAGGACTGTCTGGGGGAAAGGAAGTGTTGTTACCTGCACTGTGGCTTCAAG
KLK6	5653	A_33_P3235940	-17.9495	-4.16587	2.25899	-1.90688	Homo sapiens kallikrein-related peptidase 6 (KLK6), transcript variant B, mRNA [NM_001012964]	GACATACATGGAATAGCACCTGGGCCACCATGCACTCAATAAAGAATGAATTTTATTATG
LCE2D	353141	A_33_P3236568	-16.3988	-4.03552	2.15176	-1.88376	Homo sapiens late cornified envelope 2D (LCE2D), mRNA [NM_178430]	GACCTGGGCTGCAGAAGAGCTCTGGTACTGAATGGTCAAAAACCTGCTACAGCCTGATGC
CA9	768	A_23_P157793	-15.1274	-3.9191	2.0973	-1.82179	Homo sapiens carbonic anhydrase IX (CA9), mRNA [NM_001216]	CAGTTGCTGTCTCGCTTGGAAGAAATCGCTGAGGAAGGCTCAGAGACTCAGGTCCCAGGA
TCHHL1	126637	A_33_P3424122	-15.0092	-3.90778	1.87939	-2.02839	Homo sapiens trichohyalin-like 1 (TCHHL1), mRNA [NM_001008536]	GTGCAGCTGAATCTATCGCCATGGATTCATTCTTTCAATTACTCATCCAACAAATTTTTA
AZGP1	563	A_23_P71270	-14.5612	-3.86406	1.80716	-2.0569	Homo sapiens alpha-2-glycoprotein 1, zinc-binding (AZGP1), mRNA [NM_001185]	GAGTTACGGGGAGATGTTCTTCACAATGGAAATGGCACTTACCAGTCCTGGGTGGTGGTG
LCE2C	353140	A_23_P63521	-13.6678	-3.77271	2.12181	-1.6509	Homo sapiens late cornified envelope 2C (LCE2C), mRNA [NM_178429]	ATGGGGCTTTCCTGGAAGAACTTCGTGCTTGAATGTAACACCCCAATTGAAAGTCTTCTT
LCE5A	254910	A_33_P3403018	-13.3507	-3.73885	2.05628	-1.68257	Homo sapiens late cornified envelope 5A (LCE5A), mRNA [NM_178438]	CATAGCTCTTTGGAGAACTAGGTGTTGTAATTCAGTTATGAAGCTATTTTCTCTGTAACA
LCE2A	353139	A_33_P3302125	-13.2687	-3.72995	1.99376	-1.7362	Homo sapiens late cornified envelope 2A (LCE2A), mRNA [NM_178428]	CTGATCTTACCTTCCCACTTTACCTCATACAACAATAAAGCTCTTTTGCCTCTTCGTGAA
ELMOD1	55531	A_23_P401774	-13.1788	-3.72014	1.78195	-1.93819	Homo sapiens ELMO/CED-12 domain containing 1 (ELMOD1), transcript variant 1, mRNA [NM_018712]	GTTTGGAATTATGATTGTAGTCTGTTGAATAGTATTTACCATGGCATTTCATACCCATGG
HAL	3034	A_23_P61637	-12.8506	-3.68377	2.04318	-1.64059	Homo sapiens histidine ammonia-lyase (HAL), transcript variant 1, mRNA [NM_002108]	AGATCAATCCATTGTATCATTCAGTTCTTCTAAAGCCTACGTTGGTTAGGCTGATGGCAG
LCE2B	26239	A_24_P207828	-12.7675	-3.67441	2.01215	-1.66226	Homo sapiens late cornified envelope 2B (LCE2B), mRNA [NM_014357]	ACTCTTTGGACAGAATGTTTAAGAACCTCCTACAGCCTGATGCTTAACCCTTTCCATTTC
LCE1B	353132	A_33_P3356816	-12.1358	-3.60119	2.0737	-1.52749	Homo sapiens late cornified envelope 1B (LCE1B), mRNA [NM_178349]	AGTGGATCCTGAGCCTAGAAGAACACAAATGGCCAAATATTTCCCTTCCGTCTTCCTTCT
XLOC_013278		A_21_P0009751	-12.1306	-3.60058	1.35381	-2.24677	BROAD Institute lincRNA (XLOC_013278), lincRNA [TCONS_00027718]	ATGTAAGAAGCAATGAAATGCATCATGATGGAACCCTCAAAAACGAAAGTGAAGTTACTG
LCE3A	353142	A_23_P369471	-11.7308	-3.55223	1.78774	-1.76449	Homo sapiens late cornified envelope 3A (LCE3A), mRNA [NM_178431]	ACAGGGGAAGTGGTCAGCAAGGCGGGAGCTCCAGCTGTGGCCACAGTTCTGCGGGCTGCT
KRT37	8688	A_23_P118854	-11.6151	-3.53793	2.04552	-1.49241	Homo sapiens keratin 37 (KRT37), mRNA [NM_003770]	GTACTTTTAGTTCTATTCCAGTGTTTCAGAATCTCCAAAAATGTAACTGGGTTCCCTGCA
LOC100505851	100505851	A_21_P0011733	-10.6611	-3.41429	1.66919	-1.7451	PREDICTED: Homo sapiens uncharacterized LOC100505851 (LOC100505851), misc_RNA [XR_109588]	TCAATAAATACTTGGCAGATGAATCTTAAAGCAGCACTGTCTTGGAGGAGCTGCTCCCCT
KPRP	448834	A_33_P3312519	-10.5491	-3.39905	2.14422	-1.25482	Homo sapiens keratinocyte proline-rich protein (KPRP), mRNA [NM_001025231]	CTCAACTGCAGGAACTGAGGTGAGAGGAGGCCATGTGACAATAAAGATCATTATGTACTC
RPTN	126638	A_23_P303286	-9.03258	-3.17514	1.84024	-1.3349	Homo sapiens repetin (RPTN), mRNA [NM_001122965]	CCTATATGTCGAGTTCACCTTTAATTCGATTTAAGAGATTGAGAATGTATTTCTTCCCTC
LCE3C	353144	A_23_P405295	-8.95442	-3.1626	1.71763	-1.44497	Homo sapiens late cornified envelope 3C (LCE3C), mRNA [NM_178434]	TTCTGACTGTGCTCTAAGCTCCGGGGGCTGTGGCCCCAGTTCTGAAAGTGGCTGCTGCCT
OR5P2	120065	A_23_P47125	-8.91334	-3.15597	1.50787	-1.6481	Homo sapiens olfactory receptor, family 5, subfamily P, member 2 (OR5P2), mRNA [NM_153444]	GTCTCCACAGTTGTTCTCTCATTTTCTTCTGGATCCATCATTGTGGTCACTGTGTGTGTC
SALL4	57167	A_23_P109072	-8.6523	-3.11308	1.52454	-1.58854	Homo sapiens spalt-like transcription factor 4 (SALL4), mRNA [NM_020436]	TGGCTCCCAGTCGGGTATCAGTGCAGATGTGGAAAAACCAAGTGCTACTGACGGCGTTCC
S100A7	6278	A_23_P103310	-8.21238	-3.0378	1.7252	-1.3126	Homo sapiens S100 calcium binding protein A7 (S100A7), mRNA [NM_002963]	ACGATGATGAAGGAGAACTTCCCCAACTTCCTTAGTGCCTGTGACAAAAAGGGCACAAAT
SPRR4	163778	A_23_P422018	-8.15769	-3.02816	1.37292	-1.65524	Homo sapiens small proline-rich protein 4 (SPRR4), mRNA [NM_173080]	CAAGCCTCCAAGAGTAAACAGAAGTAAGGATGGACTGGATATTACCATCATCCACCATCC
IL36B	27177	A_23_P90925	-8.10841	-3.01942	1.22619	-1.79323	Homo sapiens interleukin 36, beta (IL36B), transcript variant 2, mRNA [NM_173178]	ATCAAGGGAAAAGATCTCTGTCTCTTCTGTGCAGAAATTCAGGGCAAGCCTACTTTGCAG
ARG1	383	A_33_P3352382	-8.02656	-3.00478	1.38564	-1.61914	Homo sapiens arginase 1 (ARG1), transcript variant 1, mRNA [NM_001244438]	TTCGGACTTGCTCGGGAGGGTAATCACAAGCCTATTGACTACCTTAACCCACCTAAGTAA
		A_24_P289795	-7.76388	-2.95678	1.67889	-1.27789	long intergenic non-protein coding RNA 302 [Source:HGNC Symbol;Acc:31825] [ENST00000536536]	CAGCCATTGGCACAGTGGCTTGGGGCTGGGCTCAAAAATTTGCTCTCTTGAAGTTTGGAT
LOC286058	286058	A_33_P3630780	-7.70382	-2.94557	1.54384	-1.40173	Homo sapiens mRNA; cDNA DKFZp686J2011 (from clone DKFZp686J2011). [AL833160]	GCATTTGCATCTCGGATTGTGTTTTTAAACCCATTTTCTCCCATATTTGCCTGAAAAATA
FLG	2312	A_24_P51322	-7.52969	-2.91259	1.45177	-1.46082	Homo sapiens filaggrin (FLG), mRNA [NM_002016]	AGCTGGACATGGGCACTCTGCAGACAGCTCCAGACAATCAGGCACTCGTCACACACAGAA
TRIM63	84676	A_23_P114983	-7.42391	-2.89218	1.33774	-1.55444	Homo sapiens tripartite motif containing 63, E3 ubiquitin protein ligase (TRIM63), mRNA [NM_032588]	ACGATGTGCTGTATTTCAGTGTCTATCCCAGACATACGGGGTGGTAACTGAGTTTGTGTT
ASPRV1	151516	A_23_P417383	-7.26684	-2.86133	1.67652	-1.18481	Homo sapiens aspartic peptidase, retroviral-like 1 (ASPRV1), mRNA [NM_152792]	TCTGTCATTTGCTTTGAAGCCCATTGTGCCTTATGCCAATAATTCAATTGCTGCAAACAC
PLOD1	5351	A_33_P3358824	-7.17342	-2.84266	1.31937	-1.52329	Homo sapiens procollagen-lysine, 2-oxoglutarate 5-dioxygenase 1 (PLOD1), mRNA [NM_000302]	CCAGGACAGCGACAGCGATCAGCTGTTTTACACCAAGATCTTCTTGGACCCGGAGAAGAG
		A_21_P0014215	-7.12452	-2.83279	1.58101	-1.25178	Q4HBG2_9DEIO (Q4HBG2) Beta-lactamase-like, partial (5%) [THC2582227]	TGTGTGACTGCATAACAACGGGTTACTCATTTCCTCTGGAAAACTTCACAGGGCCTCTTT
DNASE1L2	1775	A_23_P3643	-7.08724	-2.82522	1.48122	-1.34401	Homo sapiens deoxyribonuclease I-like 2 (DNASE1L2), mRNA [NM_001374]	TCTTGCCATCAGCGACCACTTTCCAGTGGAGGTGACCCTCAAGTTCCACCGATGACTCGA
HPGD	3248	A_24_P71904	-7.01825	-2.81111	1.26878	-1.54233	Homo sapiens hydroxyprostaglandin dehydrogenase 15-(NAD) (HPGD), transcript variant 1, mRNA [NM_000860]	AGACAAAGTAGTGAACATCAATGAACATCTGATAGAGATAAACTGTAATCAGGCATAAGC
		A_33_P3305763	-6.98864	-2.80501	1.3971	-1.40792	Homo sapiens chromosome 8 open reading frame 6, mRNA (cDNA clone IMAGE:7262516). [BC069683]	ACCATGGCATGGTGTTTCCATTCATTGTCTCCTGAGTTCATTTGGTGTAGAAGAGCTGGT
		A_33_P3290303	-6.98788	-2.80485	1.64765	-1.1572	Homo sapiens cDNA FLJ26190 fis, clone ADG05106. [AK129701]	TAAGGTTACATGGTCACTCTGGTTTGTATTGAGAATAACTGCAGTGGGCTCAGTGGTGAG
LCE3B	353143	A_23_P324538	-6.79162	-2.76375	1.55651	-1.20725	Homo sapiens late cornified envelope 3B (LCE3B), mRNA [NM_178433]	CCCAGCTCTGAGGGCGGCTGCTGCCTGAGCCACCACAGGTGCTGCAGGTCCCACCGATGC
ATP12A	479	A_23_P87982	-6.69789	-2.74371	1.63934	-1.10437	Homo sapiens ATPase, H+/K+ transporting, nongastric, alpha polypeptide (ATP12A), transcript variant 2, mRNA [NM_001676]	CGGAAGCTCTTCATCAGGCTCTACCCTGGAAGCTGGTGGGATAAGAACATGTATTATTAA
SMPD3	55512	A_23_P163567	-6.69178	-2.74239	1.57751	-1.16488	Homo sapiens sphingomyelin phosphodiesterase 3, neutral membrane (neutral sphingomyelinase II) (SMPD3), mRNA [NM_018667]	CGAAGAGAGGTGTTCTTTTTCCTTACTGGTGCTGAAAGGAAGGATGGATAACGAGGAGAA
CLIC5	53405	A_23_P416774	-6.62346	-2.72759	1.27244	-1.45514	Homo sapiens chloride intracellular channel 5 (CLIC5), transcript variant 2, mRNA [NM_016929]	TGCCTGATTCAACTGTAGCCTGTAATGGGTAAAAGCCACATTTAGGAGGTGGTCTGATCA
SERPINA12	145264	A_23_P88177	-6.43406	-2.68573	1.11357	-1.57216	Homo sapiens serpin peptidase inhibitor, clade A (alpha-1 antiproteinase, antitrypsin), member 12 (SERPINA12), mRNA [NM_173850]	ACCCATGGGAAAATTAACAACCTGATCGAGAATATAGACCCCGGCACTGTGATGCTTCTT
RHBG	57127	A_23_P51690	-6.42729	-2.68421	1.30243	-1.38178	Homo sapiens Rh family, B glycoprotein (gene/pseudogene) (RHBG), transcript variant 1, mRNA [NM_020407]	ACATGGGTAGAAGAGGCCAAATTGAGGCACCCAAGTGATCCACTGGCCCCACGTCACACA
GPLD1	2822	A_33_P3375467	-6.42193	-2.68301	1.39633	-1.28668	Homo sapiens glycosylphosphatidylinositol specific phospholipase D1 (GPLD1), mRNA [NM_001503]	AACTGGTAGCTTTCTTGTTTGGAATTACTTCTCACATGGCGGCAGATGTCAGCTGGCATA
ATG9B	285973	A_32_P154053	-6.36469	-2.67009	1.39405	-1.27604	Homo sapiens autophagy related 9B (ATG9B), transcript variant 1, mRNA [NM_173681]	GGGCAGTTCTTCTTTGAGTCTTAGCCCTAATCCCTTTGAAAATTCTATTTTCCTTTGTCC
GPLD1	2822	A_33_P3375466	-6.31231	-2.65817	1.46194	-1.19623	glycosylphosphatidylinositol specific phospholipase D1 [Source:HGNC Symbol;Acc:4459] [ENST00000486892]	CATTCGGCTGGTGATTTTGGTACTGTTTATTTACATTTGCTAAATTTTCTCGTGGTATAG
ARG1	383	A_33_P3319967	-6.19163	-2.63032	1.21506	-1.41526	Homo sapiens arginase 1 (ARG1), transcript variant 1, mRNA [NM_001244438]	CATACATAGAGTGGGACTCTTGGAATCAGGAGACAAAGCTACCACATGTGGAAAGGTACT
LCE3D	84648	A_23_P115519	-6.16679	-2.62452	1.57772	-1.0468	Homo sapiens late cornified envelope 3D (LCE3D), mRNA [NM_032563]	GAGCTAGGGGTTTTCCTGTGGAAGGTCTGAGCTCTCCCCAGAAGGCACTTCCTGTCTGAT
PTGER3	5733	A_33_P3265749	-6.15991	-2.62291	1.62818	-0.994732	Homo sapiens prostaglandin E receptor 3 (subtype EP3) (PTGER3), transcript variant 7, mRNA [NM_198717]	GATCTTGGATCCTTGGGTTTACCTGCTGTTAAGAAAGATCCTTCTTCGAAAGTTTTGCCA
		A_33_P3303302	-6.11196	-2.61163	1.29484	-1.31679		TACTGGGAGCATTCCCAAATACCAGTTTTCTCACTTCCTGGAAGAAGATGAGCTTGTGGT
DEFB103B	55894	A_23_P169017	-6.02804	-2.59169	1.16514	-1.42655	Homo sapiens defensin, beta 103B (DEFB103B), mRNA [NM_018661]	GCGTGGCCGAAAATGCTGCCGAAGAAAGAAATAAAAACCCTGAAACATGACGAGAGTGTT
LCE1E	353135	A_33_P3356811	-6.01926	-2.58959	1.51872	-1.07087	Homo sapiens late cornified envelope 1E (LCE1E), mRNA [NM_178353]	GAGGCTGCTGCTGAAGTGGACCTTGACTTCCTCTTCCTTCTGATTCTGCCTGAATAGCTG
LOC145474	145474	A_19_P00809708	-6.01816	-2.58932	1.48359	-1.10573	Homo sapiens uncharacterized LOC145474 (LOC145474), long non-coding RNA [NR_027046]	CAAACCATCTTAGTGGAGAATGGCCTGCTTTTATCAGTTATGTGAAGAAGTAAATTCCAG
CDSN	1041	A_23_P350396	-6.01675	-2.58899	1.51725	-1.07174	Homo sapiens corneodesmosin (CDSN), mRNA [NM_001264]	CTTCCCCTTTACCAAATAAAGCAAAGTCAAACCATCATCTGGAAACAGTGGCCACTTTTC
LCE6A	448835	A_33_P3365072	-5.98968	-2.58248	1.53269	-1.04979	Homo sapiens late cornified envelope 6A (LCE6A), mRNA [NM_001128600]	TGCTACTGCTCTCTTCCATTCACCCCTTCAGCTCAGCAACAATAAAGCTGCTTTACTTGG
		A_21_P0001227	-5.9604	-2.57541	1.29125	-1.28416	601566084F1 NIH_MGC_21 Homo sapiens cDNA clone IMAGE:3840837 5', mRNA sequence [BE735115]	TGGTCAGTGCTCAACAAATGCCCCTACTGATTCAAGTATATGAGCAAGTCAAATAAAAAA
		A_24_P312325	-5.9334	-2.56886	1.70702	-0.861842	Homo sapiens mRNA for hypothetical protein (C8ORF15). [AJ312027]	CTTGTTCAATGTGACTACTTTAGTTGCCTGTCCAATATGAAGTAGAAAAGCAGATTTCTG
		A_33_P3233000	-5.8804	-2.55591	1.36374	-1.19218		GCAGTCTCCTAAAGTCTTAACTCATTTCAGCATTAACTCAAAGTTACAAAGTGCAAAGTC
PRSS27	83886	A_23_P106806	-5.8391	-2.54575	1.37334	-1.17241	Homo sapiens protease, serine 27 (PRSS27), mRNA [NM_031948]	AACCCAAAACCATCAAGAATGACATGCTGTGCGCCGGCTTCGAGGAGGGCAAGAAGGATG
		A_33_P3370615	-5.79952	-2.53593	1.12797	-1.40796	Q50US4_ENTHI (Q50US4) 20 kDa antigen-related protein, partial (9%) [THC2626411]	GCTCAGACAAACATCTTCTTTTCTTTTGGGATTCAGATATGAGCAATATTATCTTGCATC
LOR	4014	A_23_P34452	-5.78655	-2.5327	1.46299	-1.06972	Homo sapiens loricrin (LOR), mRNA [NM_000427]	ATGATGCTACCCGAGGTTTGCAAATCCTTCATGTCTTAACCTACCTGGAAGAAGCCATTG
KIAA0485	57235	A_33_P3522511	-5.63527	-2.49448	1.20781	-1.28668	Homo sapiens mRNA, chromosome 1 specific transcript KIAA0485. [AB007954]	CTGGAAGTTCACTCTGGCTAGGAAAGTAACTAAATGTGATGTTATCATTCTAATTAGTGA
NPEPPS	9520	A_33_P3214119	-5.59879	-2.48512	1.10968	-1.37543	aminopeptidase puromycin sensitive [Source:HGNC Symbol;Acc:7900] [ENST00000528751]	GGTCACTGTCAATATCTTGTTATGGTTTGATGGCCTTGGAGATTTAAAACCGAGTAAAAG
TGM3	7053	A_23_P57118	-5.52529	-2.46605	1.15105	-1.315	Homo sapiens transglutaminase 3 (TGM3), mRNA [NM_003245]	AACGAGGCTCGTGTGCGGAAGCCTGTGAACGTGCAGATGCTCTTCTCCAATCCACTGGAT
KLK7	5650	A_23_P39056	-5.4644	-2.45006	1.41861	-1.03146	Homo sapiens kallikrein-related peptidase 7 (KLK7), transcript variant 1, mRNA [NM_005046]	GACGCCGATGACCTATGAAGTCAAATTTGACTTTACCTTTCCTCAAAGATATATTTAAAC
LCE3E	353145	A_33_P3264179	-5.3979	-2.4324	1.16336	-1.26904	Homo sapiens late cornified envelope 3E (LCE3E), mRNA [NM_178435]	GAGGAAACAAGAATCCCAAGAGGCCAAGAACAGCCCCATCTGACGCATGCCTTCCCATAT
LOC101928011	101928011	A_21_P0012195	-5.3743	-2.42608	1.23589	-1.19019	PREDICTED: Homo sapiens uncharacterized LOC101928011 (LOC101928011), ncRNA [XR_244302]	TCATCAGTAACATGTCCATTAGTGGCATGACCCAAGAGTTCTAGAACATCTATTCAGCAA
RARRES1	5918	A_23_P18078	-5.36212	-2.4228	1.53585	-0.886953	Homo sapiens retinoic acid receptor responder (tazarotene induced) 1 (RARRES1), transcript variant 2, mRNA [NM_002888]	TGAGACTCATCTGGGATTTGGCTTTCCTTGGAAGCTCTTACGTGATGTGGGAAATGACAA
XLOC_002377		A_21_P0002516	-5.3246	-2.41267	1.18605	-1.22662	BROAD Institute lincRNA (XLOC_002377), lincRNA [TCONS_00004484]	GGTTGTTGTCTAGAGAAATGCAGCATTTAGTGTGAAAGGCAGACATCCAAACCTCACATG
LOC100505851	100505851	A_21_P0011734	-5.30023	-2.40606	1.28456	-1.1215	PREDICTED: Homo sapiens uncharacterized LOC100505851 (LOC100505851), misc_RNA [XR_109588]	TGAAACTGCAGAGAACCAGTTTCTTATGTATCTGATGGTAATTGGGGGAGCTTCTGAGAA
		A_21_P0013690	-5.24779	-2.39171	0.84477	-1.54694	RST30466 Athersys RAGE Library Homo sapiens cDNA, mRNA sequence [BG210915]	CCCATGTGTGTTTTGTTTTAAGAAGCTGTAGTCTCTTGTTACATGTAGTTTGGAAGAAAT
XLOC_014512		A_21_P0011294	-5.22849	-2.38639	1.17521	-1.21119	BROAD Institute lincRNA (XLOC_014512), lincRNA [TCONS_l2_00008471]	AATCTTGGCAGATTTGCTTAAGGTTAAATGTATAACTCTTATCAGCAGGAGGTGAAAGAA
		A_24_P49267	-5.20102	-2.37879	1.41347	-0.965328		TTGGTTGTGAGATCCAGAATAACAGAAGCACTGGAGCATTCTGGAAGAATGCCTATGATG
FLG2	388698	A_33_P3297080	-5.19465	-2.37703	1.26721	-1.10982	Homo sapiens filaggrin family member 2 (FLG2), mRNA [NM_001014342]	GTCATGGCCTTCTGGATATAGGATCCAGAAAATTGTACTTCATAAAAATTGGCAATAAAC
LOC100131541	100131541	A_24_P935682	-5.00844	-2.32436	0.892506	-1.43186	Homo sapiens clone DNA166629 MRSS6228 (UNQ6228) mRNA, complete cds. [AY358248]	AGTCAGTAATCAGCATTCAATCAATATGAGCTCTAACATGATGCTTGACAGTTATGCAAC
CENPI	2491	A_24_P419132	-4.98113	-2.31647	1.29082	-1.02566	Homo sapiens centromere protein I (CENPI), mRNA [NM_006733]	TTCAAGTGTAGTGTGCTTCAGAGTCTGAAAGAGCTATTGCAGAATTGGCTGTTGTGGCTT
TNFRSF11A	8792	A_23_P390518	-4.92237	-2.29935	1.02258	-1.27678	Homo sapiens tumor necrosis factor receptor superfamily, member 11a, NFKB activator (TNFRSF11A), transcript variant 1, mRNA [NM_003839]	TGTGTCGTTCCTTAAGCAGAACTAAGCTCAGTATGTGACCTTACCCGCTAGGTGGTTAAT
WFDC2	10406	A_24_P14464	-4.81878	-2.26867	1.1233	-1.14537	Homo sapiens WAP four-disulfide core domain 2 (WFDC2), mRNA [NM_006103]	GAACTGCACGCAAGAGTGCGTCTCGGACAGCGAATGCGCCGACAACCTCAAGTGCTGCAG
ARHGEF10	9639	A_33_P3351346	-4.80271	-2.26385	1.20162	-1.06223	Rho guanine nucleotide exchange factor (GEF) 10 [Source:HGNC Symbol;Acc:14103] [ENST00000523711]	TTGGTTTTGGTACAAGTTCACAGAGAATCAACGTTCATGGTCGGTGTGATGAGAGACTGA
TAS2R30	259293	A_33_P3294951	-4.8	-2.26304	0.970486	-1.29255	Homo sapiens taste receptor, type 2, member 30 (TAS2R30), mRNA [NM_001097643]	ATTTTTCTTTCAGTTTTGCGGCATGTGAGGTACTGGGTGAAAGACAGAAGCCTTCGTCTC
BLID	414899	A_24_P50368	-4.62664	-2.20996	0.828526	-1.38144	Homo sapiens BH3-like motif containing, cell death inducer (BLID), mRNA [NM_001001786]	TCAGAGACCTTCCTATTTAACCAGGATACAAGTTACATTGTTATGCAATTCCTCTGCTGA
P2RY6	5031	A_23_P64611	-4.61158	-2.20526	0.896889	-1.30837	Homo sapiens pyrimidinergic receptor P2Y, G-protein coupled, 6 (P2RY6), transcript variant 2, mRNA [NM_176798]	ATGCGGAGAATTAGAGTTCAGCTCAGCTGGGCATGGAGTTAAGATCCCTCACAGGACCCA
LOC100128563	100128563	A_33_P3381117	-4.59063	-2.19869	1.02512	-1.17357	Homo sapiens cDNA FLJ26034 fis, clone PNC08933. [AK129545]	ATGATGCTCTCGATAGGAAGCAGTGGATTTGCTGGGACGTGTCTGTGGTCACCGGGATGA
ZNF185	7739	A_23_P11025	-4.59048	-2.19865	1.46688	-0.731765	Homo sapiens zinc finger protein 185 (LIM domain) (ZNF185), transcript variant 1, mRNA [NM_001178106]	ACTAACACACAGGCACTCAATGAATGAGTGAAGGAAATAAAAGTCACCCCGTTGGTGAGA
UCA1	652995	A_21_P0009781	-4.52234	-2.17707	1.05478	-1.12229	Homo sapiens urothelial cancer associated 1 (non-protein coding) (UCA1), long non-coding RNA [NR_015379]	TCTGATGAGGTGTCTAAGATAAAAGTAGCGGCACAAAGGCTTTTGTAAACAGAGGCGTTT
		A_33_P3348234	-4.50755	-2.17234	0.884073	-1.28827	CDNA: FLJ21272 fis, clone COL01753 [Source:UniProtKB/TrEMBL;Acc:Q9H762] [ENST00000606547]	CCACGCATACAGCACTCAAATTATTGCAGATTCTAACTCAGTAGAGTTTGATTTAATGTT
HSPB8	26353	A_23_P162579	-4.49288	-2.16764	0.896738	-1.2709	Homo sapiens heat shock 22kDa protein 8 (HSPB8), mRNA [NM_014365]	ATGGATACGTGGAGGTGTCTGGCAAACATGAAGAGAAACAGCAAGAAGGTGGCATTGTTT
PRR9	574414	A_33_P3210146	-4.46007	-2.15707	1.39182	-0.765251	Homo sapiens proline rich 9 (PRR9), mRNA [NM_001195571]	CCTAGCACAGCTTCCTTGGTGCAAAAATTCACCCAGCTCTGGGTGTGTAACAGCCAAGGA
C1orf68	100129271	A_33_P3285456	-4.44051	-2.15073	1.06757	-1.08315	Homo sapiens chromosome 1 open reading frame 68 (C1orf68), mRNA [NM_001024679]	ACACAGGATCATCTGGCTGCTGTGAGAATTCGGGAAGCTCTGGATGCTGTGGTTCTGGGG
TM4SF19	116211	A_23_P372946	-4.43942	-2.15037	0.940065	-1.2103	Homo sapiens transmembrane 4 L six family member 19 (TM4SF19), transcript variant 1, mRNA [NM_138461]	GGTTACCCATTCAAAGACCTGCATAGTAGGAATTATCTGTATGACCGTTCGCTCTGGAAC
		A_33_P3813818	-4.39878	-2.1371	1.07812	-1.05899	Homo sapiens BPA-1 mRNA for brain peptide A1, complete cds. [AB088847]	CAGGTTTAGAGGTTATCAAATTTGTCCATGACCACATGAACTTGTAATTCCCAGTAAATA
FLG	2312	A_32_P387648	-4.34486	-2.11931	1.35471	-0.764597	Homo sapiens filaggrin (FLG), mRNA [NM_002016]	GGAGATTCTGGGTCAAGTAATGTTTTATGTTTTTGAAAGTTTAAGTTTTAGACACTCCCC
ABCG4	64137	A_24_P355626	-4.33185	-2.11498	1.18106	-0.933927	Homo sapiens ATP-binding cassette, sub-family G (WHITE), member 4 (ABCG4), transcript variant 1, mRNA [NM_022169]	CACAGGGATGCCAGTTGTATTTGTGGGATTTCACCCATTATTAATAAAACCTATATTTAT
MUCL1	118430	A_23_P150979	-4.31475	-2.10928	1.33088	-0.778396	Homo sapiens mucin-like 1 (MUCL1), mRNA [NM_058173]	AGATGGAATCAGCTTGAGTCTTCTGCAATTGGTCACAACTATTCATGCTTCCTGTGATTT
		A_33_P3408237	-4.28509	-2.09933	0.900777	-1.19855	Q71V99_HUMAN (Q71V99) Cyclophilin , partial (12%) [THC2560329]	TGGAGGAATCTTGAGGAATTAACGGTAAGTGAAATAAGCCAGTCACAAAAAGGCCAATAC
XLOC_003839		A_21_P0003704	-4.27012	-2.09428	1.14462	-0.949659	BROAD Institute lincRNA (XLOC_003839), lincRNA [TCONS_00008387]	AATCTTGTGCATGTTACAGGGAAGCACTGTCCTACATCGTATCTGACAGGCTCTCATAGT
AFF1	4299	A_33_P3242383	-4.25177	-2.08806	0.870357	-1.21771	AF4/FMR2 family, member 1 [Source:HGNC Symbol;Acc:7135] [ENST00000504956]	GTGTGGAATTTCTTATCTTGGGGAATTCCAATTCGAAGACGGATTTGAGATGAAAATGTC
		A_21_P0007126	-4.24398	-2.08542	0.780134	-1.30529	Homo sapiens cDNA FLJ34677 fis, clone LIVER2002660. [AK091996]	GAAATCTTTGATGGAATTAGCCATGCAGAACAGATATTAAATGCATCCTCATTCTTCTCA
		A_33_P3358851	-4.20094	-2.07071	1.19801	-0.872708		CTGTTTTATTGAGTGGAAAGTTGAGCTAAAACGGTTCAAGAAGAATAATGTTGCATTTCC
CLIC5	53405	A_23_P311895	-4.12108	-2.04302	1.1386	-0.90442	Homo sapiens chloride intracellular channel 5 (CLIC5), transcript variant 2, mRNA [NM_016929]	TAAAATACGTTGCCTCAATATAAGGTTTGGGCTATTCTGTGTTTCTATAGAAGCAATCTG
LOC101927789	101927789	A_33_P3328410	-4.1172	-2.04166	0.791154	-1.25051	PREDICTED: Homo sapiens putative ubiquitin-like protein FUBI-like protein ENSP00000310146-like (LOC101927789), transcript variant X1, mRNA [XM_005274417]	TATCACCTACTAAATACAAATAGATGTCTAGCTTGTCTGTCCACAGAGAGGTGAATGATG
TM4SF19	116211	A_21_P0000160	-4.10992	-2.03911	1.12924	-0.909874	Homo sapiens transmembrane 4 L six family member 19 (TM4SF19), transcript variant 1, mRNA [NM_138461]	GGTGGAATGATAGAATGCATTTTAAATCACATTGTAAACTTCCAGGTGATCCATGGATAG
ZNF385D	79750	A_23_P113748	-4.10502	-2.03739	0.987858	-1.04953	Homo sapiens zinc finger protein 385D (ZNF385D), mRNA [NM_024697]	TGGCAATAGCTCATGTCCTTCTACTGAGACCGAGGAAGAAAAGGCAAAACGGCTTCTTTA
WNK1	65125	A_33_P3510335	-4.06134	-2.02196	1.08277	-0.939183	Homo sapiens WNK lysine deficient protein kinase 1 (WNK1), transcript variant 3, mRNA [NM_213655]	AATGCCCTTTATCCATCTGCCTCAGACAGTGTTACAAGAATCCCCACTTTTCTTCTGTTT
RPL23AP32	56969	A_23_P108932	-4.02085	-2.0075	0.845083	-1.16242	Homo sapiens ribosomal protein L23a pseudogene 32 (RPL23AP32), non-coding RNA [NR_002229]	CCTTCCTTCGGTGTTTGAGACCACTTCATCTGGACCGAGCTAAAGTCTAGGAAGAAATAA
		A_33_P3317548	-3.99326	-1.99757	1.08767	-0.909897		AAACAATTCGTAAGTTTTAAATTGCACGCTGTGATGAAATCTCGCGCTGTGCAGCCTGGG
ZNF292	23036	A_33_P3237517	-3.98873	-1.99593	0.958338	-1.03759	zinc finger protein 292 [Source:HGNC Symbol;Acc:18410] [ENST00000369578]	GGGAGGACTTGCTCCTTTTATTGGAGAATGGTATTAGAAACCAAGATCTATATTAAACTA
IL37	27178	A_23_P5654	-3.96188	-1.98619	1.18573	-0.800454	Homo sapiens interleukin 37 (IL37), transcript variant 1, mRNA [NM_014439]	GGATGGTTCATCTGCACCTCCTGCAATTGTAATGAGCCTGTTGGGGTGACAGATAAATTT
IL20	50604	A_23_P46482	-3.91453	-1.96884	1.02209	-0.946744	Homo sapiens interleukin 20 (IL20), mRNA [NM_018724]	AACTAGACATTCTTCTGCAATGGATGGAGGAGACAGAATAGGAGGAAAGTGATGCTGCTG
ZNF365	22891	A_33_P3242508	-3.87417	-1.95389	1.00651	-0.947382	Homo sapiens zinc finger protein 365 (ZNF365), transcript variant B, mRNA [NM_199450]	TTATTGAGAATCTGTTACAGCGGGTAGAACTGGCGGAGAAGCAGCTTGAGTACTATCAGA
HSD11B1	3290	A_23_P63209	-3.85904	-1.94824	1.2528	-0.69544	Homo sapiens hydroxysteroid (11-beta) dehydrogenase 1 (HSD11B1), transcript variant 2, mRNA [NM_181755]	TGGGACTGTTCTGTCTCATGTTTATCTGAGCTCTTATCTATGAAGACATCTTCCCAGAGT
SPNS2	124976	A_24_P8371	-3.83896	-1.94072	1.16541	-0.775304	Homo sapiens spinster homolog 2 (Drosophila) (SPNS2), mRNA [NM_001124758]	GCTGCTGATTGTGAATCTCAGAGTCTTAAGAGAGAAGCCAAATATATTCCTCTTGTAAAT
ARHGAP29	9411	A_24_P333571	-3.83006	-1.93737	1.03528	-0.902087	Rho GTPase activating protein 29 [Source:HGNC Symbol;Acc:30207] [ENST00000370217]	GCTGTCCATTAAAATCAACTGCCTTTGAATCACTGACCAGAACAGATTAACTTCAGAAGT
2003-03-01	115123	A_23_P321511	-3.82456	-1.93529	1.09527	-0.840023	Homo sapiens membrane-associated ring finger (C3HC4) 3, E3 ubiquitin protein ligase (MARCH3), mRNA [NM_178450]	TCGGACCAATCAGAGGGTGATTCTCCTCATTCCAAAGTCTGTCAATGTACCTTCTAACCA
		A_21_P0014843	-3.82382	-1.93501	0.774229	-1.16079	Homo sapiens cDNA FLJ26877 fis, clone PRS09087. [AK130387]	ACAAGGAATCACCTATATTGCCTGCATGGATATAACAAGGGCTTTCTAGCTCCTGTGCAC
		A_24_P221092	-3.82134	-1.93408	0.986026	-0.948052	Homo sapiens clone pp9953 unknown mRNA. [AF289615]	AGGGTATGTGTTTCTGGTTCTGTTGAGTGATGCTTGGAAGATCGTTCTGAGAGGTCAGGG
		A_33_P3724750	-3.78046	-1.91856	1.10759	-0.810973	Homo sapiens hypothetical protein LOC151878, mRNA (cDNA clone IMAGE:3844647), partial cds. [BC014063]	CAGATTCCTTAGTCGACCTCCAGAATTAGAAATCAAGTCTATGTAAGCTTACTTGAAAAA
ELF5	2001	A_24_P227141	-3.7754	-1.91663	0.897938	-1.01869	Homo sapiens E74-like factor 5 (ets domain transcription factor) (ELF5), transcript variant 1, mRNA [NM_198381]	TCTCAGGTCCAGATGTTAAACGTTTATAAAACCGGAAATGTCCTAACAACTCTGTAATGG
SEMA4B	10509	A_33_P3412016	-3.73816	-1.90233	0.918909	-0.983418	Homo sapiens sema domain, immunoglobulin domain (Ig), transmembrane domain (TM) and short cytoplasmic domain, (semaphorin) 4B (SEMA4B), transcript variant 1, mRNA [NM_020210]	ACAGATGAGGGTGGCAGTGTACCCGTCATTATCAGCACATCGCGTGTGAGTGCACCAGCT
ESYT3	83850	A_33_P3238280	-3.69819	-1.88682	0.957055	-0.929765	Homo sapiens extended synaptotagmin-like protein 3 (ESYT3), mRNA [NM_031913]	AGATGTTGCAGTGAAAAATAGTAGGCCACTTGGCTCACACAGAAGAAAGGAGTTAGGAAA
C6orf7	89758	A_21_P0004762	-3.67646	-1.87832	1.2072	-0.671117	Homo sapiens chromosome 6 open reading frame 7 (C6orf7), mRNA [NM_001243308]	CAGAAGATTCCCTGATCCAATCTTTCCTTGGCACAAACTTTTAGTTATTGTGTTTACATA
TET1	80312	A_19_P00806490	-3.67016	-1.87584	1.19122	-0.684622	Homo sapiens tet methylcytosine dioxygenase 1 (TET1), mRNA [NM_030625]	CTGGCTACACTGCTTTTAGAATGCTCTTTCTCATGAAGCAAGGAAATAAATTTGTTTGAA
WFDC2	10406	A_23_P218675	-3.66803	-1.875	1.0574	-0.817602	Homo sapiens WAP four-disulfide core domain 2 (WFDC2), mRNA [NM_006103]	CTGGCCAGATGAAATGCTGCCGCAATGGCTGTGGGAAGGTGTCCTGTGTCACTCCCAATT
		A_19_P00319050	-3.65428	-1.86959	1.11106	-0.758525	MIR4435-1 host gene (non-protein coding) [Source:HGNC Symbol;Acc:35163] [ENST00000443467]	ATGTCTTCGGCTACACTGGTGAAGGCATCGTGCCTGCTCCACAGCACATTTTTATTCAAG
LINC00472	79940	A_21_P0005033	-3.64772	-1.867	1.00775	-0.859243	Homo sapiens long intergenic non-protein coding RNA 472 (LINC00472), transcript variant 2, long non-coding RNA [NR_026807]	CACTTTTCTTCCTGCAGAAGTTAGAACTCTTTTAGACAAGCTTAACACTTCAAAACTGTA
CLIP2	7461	A_33_P3272169	-3.60094	-1.84837	0.82592	-1.02245	Homo sapiens CAP-GLY domain containing linker protein 2 (CLIP2), transcript variant 1, mRNA [NM_003388]	CATCGGCAATTCCGGTTCTGCAAACGGCATCCACCAGCAGGACAAAGCTCAGAAACAAGA
MOV10	4343	A_33_P3264269	-3.5803	-1.84008	0.887239	-0.95284	Homo sapiens Mov10, Moloney leukemia virus 10, homolog (mouse) (MOV10), transcript variant 3, mRNA [NM_001286072]	TGTACGACCGGAGTCTGGAGTCAAACCCAGAGCAGCTGCAGGCCATGAGGCACATTGTTA
STEAP2	261729	A_23_P428260	-3.55606	-1.83028	0.893505	-0.936773	Homo sapiens STEAP family member 2, metalloreductase (STEAP2), transcript variant 1, mRNA [NM_152999]	GCATTTAAGCCATTGTAAATCTGGGTGTGTTACATGAAGTGAAAATTAATTCTTTCTGCC
SERTAD4	56256	A_23_P318904	-3.54372	-1.82526	0.809942	-1.01532	Homo sapiens SERTA domain containing 4 (SERTAD4), mRNA [NM_019605]	GTTTGCCAGTTAATTAGGGAGTTATTTGGTAAGCAAATCAATATAACCAGCAAAGATACC
SLC19A3	80704	A_33_P3274562	-3.52474	-1.81751	0.972473	-0.845042	Homo sapiens solute carrier family 19 (thiamine transporter), member 3 (SLC19A3), mRNA [NM_025243]	CATGCCTGGCCAAAACACCTGATTTTTAAATGGTAGCAATTGTGCTAAATAAAATGTGTA
FLJ42393	401105	A_24_P929322	-3.45659	-1.78935	1.03532	-0.754025	Homo sapiens uncharacterized LOC401105 (FLJ42393), long non-coding RNA [NR_024413]	CAAACCTGAACTTACTATGTGTGGTATTTTTGTGTTATAAGTGTAGGACCTAGTCATAGT
		A_33_P3247678	-3.42831	-1.7775	1.0236	-0.753903		GCCTAGGCAACATAGCGAAACCCTATAATCCACAAAAAGGGGGAGAAAGAGACCAAAAAA
NOTCH4	4855	A_23_P365614	-3.39708	-1.7643	0.955084	-0.809211	Homo sapiens notch 4 (NOTCH4), mRNA [NM_004557]	CACTGCTATCGCTATTTAAGAACCCTAAATCTGTCACCCATAATAAAGCTGATTTGAAGT
LOC100127909	100127909	A_33_P3398181	-3.39666	-1.76412	0.897882	-0.866235	Homo sapiens cDNA FLJ26912 fis, clone RCT02392. [AK130422]	ACTGATAAATCTTGCCTTGAAACTATTACCCATCTGAGTGATGCTCTGGGACTTTCTTTC
SPRR2G	6706	A_33_P3334423	-3.36784	-1.75182	0.994423	-0.757401	Homo sapiens small proline-rich protein 2G (SPRR2G), mRNA [NM_001014291]	AATTCATCAGGACCATGAAACAACAAGATCCAGTGGCTCTTCTTACTCCCAGGACTCCAT
MME	4311	A_33_P3370094	-3.32933	-1.73523	0.90818	-0.827052	Homo sapiens membrane metallo-endopeptidase (MME), transcript variant 2b, mRNA [NM_007289]	ATGAATCCAGAAAAGAAGTGCCGGGTTTGGTGATCTTCAAAAGAAGCATTGCAGCCCTTG
		A_19_P00321346	-3.3251	-1.7334	0.707587	-1.02581	PREDICTED: Homo sapiens uncharacterized LOC102724420 (LOC102724420), ncRNA [XR_425263]	ATGACATGAACAATGGGAAGACCAAGGTCCCAGCACAAGTAGTAGATGCTGAGGAAAGAA
		A_21_P0014686	-3.32456	-1.73316	1.19054	-0.542621	Homo sapiens cDNA FLJ13825 fis, clone THYRO1000558. [AK023887]	AGAAAACTCAGATTTTGTAAATGCGCATCCAGTTGACAGCACTTACGGTGGAATCCGTGG
KCNQ5-IT1	100507381	A_33_P3224495	-3.31016	-1.7269	1.01794	-0.708965	Homo sapiens KCNQ5 intronic transcript 1 (non-protein coding) (KCNQ5-IT1), long non-coding RNA [NR_120503]	CCCCAGGGCTTGTTCTCTTCAACACCACATTACCCTACATTATTATTCAATTATTAAATA
MINOS1P1	100462953	A_33_P3571254	-3.30091	-1.72286	0.506073	-1.21679	Novel human gene mapping to chomosome 13. [AL049782]	GGCTGTCTTAATAGTGCGCCTGTTACTAATGGAATTTACTTAAAAAGTAAGTTTGCCATA
DBP	1628	A_23_P130753	-3.27955	-1.7135	0.802878	-0.910619	Homo sapiens D site of albumin promoter (albumin D-box) binding protein (DBP), mRNA [NM_001352]	CACGAGACCTTTGACCCTCGAAGACATCGCTTCTCAGAAGAGGAACTTAAGCCCCAGCCA
		A_21_P0005617	-3.26778	-1.70831	0.922913	-0.7854	Homo sapiens cDNA FLJ45248 fis, clone BRHIP2006819. [AK127183]	CTGTGACGTGTACCCAGTATTTATTGGAGGGTATTTCCTAGCAAGAAAATGAGGGCGATT
TCL1B	9623	A_23_P48495	-3.2017	-1.67884	0.646391	-1.03245	Homo sapiens T-cell leukemia/lymphoma 1B (TCL1B), mRNA [NM_004918]	TGTGCTTCTGCTTATTCAGTCCTTCAGCTCACGGAAGGGATGCTAGTCCGTGAAGGTGAC
PSCA	8000	A_23_P71379	-3.1736	-1.66612	0.890314	-0.775807	Homo sapiens prostate stem cell antigen (PSCA), transcript variant 1, mRNA [NM_005672]	GTGGACTGAGTAGAACTGGAGGACAAGAGTCGACGTGAGTTCCTGGGAGTCTCCAGAGAT
LOC100508226	100508226	A_21_P0014842	-3.16042	-1.66012	0.974753	-0.685363	Homo sapiens clone DNA71234 HHSL751 (UNQ751) mRNA, complete cds. [AY358705]	CTGCTTCCTCAGTAAAATTCCTGGGATCTGCCTATACCTTCTTTTCTCTAACCTGGCATA
KRTAP19-1	337882	A_24_P367242	-3.13413	-1.64807	0.825714	-0.822353	Homo sapiens keratin associated protein 19-1 (KRTAP19-1), mRNA [NM_181607]	TGGCTCTGGCTTTGGAGGCTACGGATATGGCTCTGGCTTTGGAGGCTATGGATATGGCTG
RNASE7	84659	A_23_P106080	-3.10884	-1.63638	0.743797	-0.89258	Homo sapiens ribonuclease, RNase A family, 7 (RNASE7), mRNA [NM_032572]	GGTGGCAGAGATCCCAGTCAGTGCCAAGCCCAAGGGCATGACCTCATCACAGTGGTTTAA
CES1	1066	A_33_P3241269	-3.09379	-1.62938	0.813798	-0.815579	Homo sapiens carboxylesterase 1 (CES1), transcript variant 1, mRNA [NM_001025195]	AGGAGCAAGTTTTGTATTTGTGACCTCAGCTTTGGGAATAAAGGATCTTTTGAAGGCCAA
C2CD2	25966	A_33_P3246258	-3.08651	-1.62597	0.753998	-0.871976	Homo sapiens cDNA FLJ26009 fis, clone HRT03250. [AK129520]	CAAACGATTTCAGGAAGATTTGCACACGGGCACATATGACCATAATCTGGTTTCTGGCAT
ZNF684	127396	A_23_P11598	-3.0798	-1.62284	0.775669	-0.847168	Homo sapiens zinc finger protein 684 (ZNF684), mRNA [NM_152373]	CAGTGTATCATATGTGGCAAAGCTTTTGGCAACACATCCGTGCTTGTTACACACCAAAGA
TAPT1-AS1	202020	A_33_P3335984	-3.07879	-1.62236	0.729006	-0.893355	Homo sapiens hypothetical FLJ39653, mRNA (cDNA clone IMAGE:40146949). [BC132927]	CCTCGATTTCCCGTGTGCCAGCTTCGGGACTCAGCTGTGCTTTTGTGTCTCTTTGATTAG
PLA2G4D	283748	A_33_P3361611	-3.07767	-1.62184	1.00735	-0.614484	Homo sapiens phospholipase A2, group IVD (cytosolic) (PLA2G4D), mRNA [NM_178034]	GTCAAGTGATTTTTCTGTGTCTATGGGCATGATCATGTGGTTTTGTCGTGTATTTTATTA
CNTN1	1272	A_33_P3409090	-3.07559	-1.62086	0.833333	-0.78753	Homo sapiens contactin 1 (CNTN1), transcript variant 4, mRNA [NM_001256064]	ATACACATGCACTGCCCAGACAATTGTGGACAATTCTTCAGCTTCAGCTGACCTTGTAGT
		A_21_P0006532	-3.05721	-1.61222	0.88064	-0.731576		TACTCCTTTATCCAGAATTGGTAAGTGAAAAGTGGCATTGCTCCCTAATAGATATCATAT
FRMD8	83786	A_33_P3603812	-3.05563	-1.61147	0.8043	-0.807171	Homo sapiens FERM domain containing 8 (FRMD8), mRNA [NM_031904]	TCACCACATGGGGAGGGCTGCCTCAGCAGATTTCTCAGACCACGGAGAAGTGACTTTTGC
C1QTNF1-AS1	100507410	A_33_P3354374	-3.0283	-1.59851	0.775661	-0.822845	Homo sapiens C1QTNF1 antisense RNA 1 (C1QTNF1-AS1), transcript variant 1, long non-coding RNA [NR_040018]	CACAGTGGAACACCGTGTAGCTCTTTAGAGAATAAACAGCTCTCTATATGTGATCTGGAA
LOC101927270	101927270	A_33_P3221055	-3.02791	-1.59832	0.751109	-0.847215	PREDICTED: Homo sapiens uncharacterized LOC101927270 (LOC101927270), transcript variant X4, misc_RNA [XR_432672]	GAGATGACACTTCTGCTGTTCCCAATTCCAGCATTAATTGGATTAGATAGTTATTTTATG
ATAD5	79915	A_24_P113144	-3.01983	-1.59447	0.684726	-0.909741	Homo sapiens ATPase family, AAA domain containing 5 (ATAD5), mRNA [NM_024857]	AGGATATCAGTCATTAAAAGTGTATTTTCGAGTCGATCTCTTCTCTATGTGGGTAATAGA
		A_33_P3225610	-2.99523	-1.58267	0.658232	-0.924434	Homo sapiens clone DNA86575 GRTR3118 (UNQ3118) mRNA, complete cds. [AY358225]	GTTGAACCCAATTTCTACAAACTTTCATTCAGATGGAGGGATTCAGTCTTCTTATCATAT
APOB	338	A_23_P79591	-2.99464	-1.58238	0.774062	-0.80832	Homo sapiens apolipoprotein B (APOB), mRNA [NM_000384]	CTTTCACATAGCACAGAAAAAATTCAAACTGCCTATATTGATAAAACCATACAGTGAGCC
IL6R	3570	A_21_P0000171	-2.98189	-1.57623	0.717544	-0.858682	Homo sapiens interleukin 6 receptor (IL6R), transcript variant 3, mRNA [NM_001206866]	TCTACAGACTACGGTTTGAGCTCAGATATCGGGCTGAACGGTCAAAGACATTCACAACAT
		A_33_P3351999	-2.96232	-1.56673	0.806813	-0.759912	XM_363028 predicted protein {Magnaporthe grisea 70-15} (exp=0; wgp=1; cg=0), partial (4%) [THC2642375]	CAGAGGGGAGAGGATTACACATTTTAAAGCACTATGCAAATGTAAGGTGTTGTTATAATA
MAL	4118	A_23_P17134	-2.94612	-1.55882	0.812398	-0.746419	Homo sapiens mal, T-cell differentiation protein (MAL), transcript variant a, mRNA [NM_002371]	GCCCCATCTTGTGCCATGTTTTAAGTCTTCATGGATGTTCTGCATGTCATGGGGACTAAA
ATP10B	23120	A_23_P311901	-2.9283	-1.55006	0.861609	-0.688455	Homo sapiens ATPase, class V, type 10B (ATP10B), mRNA [NM_025153]	CCCAGGCTTGACATAGGTATTAAGTCAAAATTACATGAAACCCAGTGGTAAAAAAGCCTC
LOC101928152	101928152	A_21_P0014466	-2.92726	-1.54955	0.708828	-0.840723	PREDICTED: Homo sapiens uncharacterized LOC101928152 (LOC101928152), ncRNA [XR_245037]	CTGCCTGTCTGGAATCTCACAAATTTGCACCTTGAAGTTGTTAATAAAGGACTAAGTTGA
		A_21_P0001429	-2.90841	-1.54023	0.806855	-0.733375		CTGTGCTATGCAAGTTGATCTGATTTTGTGGACCATCCATTTCCAATTGGGAAGCTCACT
DIRAS3	9077	A_23_P149121	-2.89209	-1.53211	0.946968	-0.585144	Homo sapiens DIRAS family, GTP-binding RAS-like 3 (DIRAS3), mRNA [NM_004675]	GTAACATCCATGTTGTCAATACGTATACCTTGTAAGTGGATAACTTTTCTTTTTCCCAGG
C20orf197	284756	A_32_P339640	-2.88247	-1.5273	0.834427	-0.692877	Homo sapiens chromosome 20 open reading frame 197 (C20orf197), mRNA [NM_173644]	TCTCCCTTATTAGAAATGACCACTATATTATGTTCTAAAATATCTGCGTACTTGTGTCCC
FLJ41170	440200	A_33_P3312271	-2.8746	-1.52336	0.547956	-0.975404	Homo sapiens cDNA FLJ11480 fis, clone HEMBA1001791. [AK021542]	TTCTCCTACCAACTCATTGTTTTTTCAACGTGACAAAATAAAAGCCCTGAGCTGGGCGCG
SYTL1	84958	A_33_P3235322	-2.86089	-1.51646	0.75155	-0.764912	Homo sapiens synaptotagmin-like 1 (SYTL1), transcript variant 2, mRNA [NM_032872]	ACCTCAGCTTCCTGACAGAGGAGGAGCAGGAGGCCATTGCTGGCGTCCTCCAACGAGATG
CIDEA	1149	A_23_P376704	-2.85834	-1.51518	0.702027	-0.813152	Homo sapiens cell death-inducing DFFA-like effector a (CIDEA), transcript variant 1, mRNA [NM_001279]	CCAGGTGACGGGACAGTTTCTCATCTATCTGGGCACATACATGCTCCGGGTGCTGGATGA
WFDC5	149708	A_23_P402331	-2.84348	-1.50766	0.975895	-0.531763	Homo sapiens WAP four-disulfide core domain 5 (WFDC5), mRNA [NM_145652]	TCAGCCCCATGAACCACCTGTGTCACAAGGACTCAGACTGCTCGGGCAAAAAGCGATGCT
CAMK2D	817	A_32_P47988	-2.7955	-1.4831	0.764094	-0.71901	Homo sapiens calcium/calmodulin-dependent protein kinase II delta (CAMK2D), transcript variant 3, mRNA [NM_001221]	GGATCATCAGAAACTAGAAAGAGAAGCTAGAATCTGCCGTCTTTTGAAGCACCCTAATAT
LOC100131829	100131829	A_33_P3423700	-2.79303	-1.48183	0.798876	-0.682954	Homo sapiens cDNA FLJ42008 fis, clone SPLEN2031724. [AK124002]	CTCCATTTTAGGAGGCAGAGTTAAAACATTTTCCTCCTGTGGATGTCTGATTAGAAAAAA
AKR1B15	441282	A_33_P3380992	-2.78572	-1.47805	0.884001	-0.594051	Homo sapiens aldo-keto reductase family 1, member B15 (AKR1B15), mRNA [NM_001080538]	AAATTGAGTGATGAGGAGATGGCAACCATACTCAGCTTCAACAGAAACTGGAGGGCCTTT
BPIFC	254240	A_33_P3255384	-2.78401	-1.47716	0.818337	-0.658828	Homo sapiens BPI fold containing family C (BPIFC), mRNA [NM_174932]	ATGAAACATCCTCAAAGCAGCAGCCAAGTTTCCACGTATGGGAAGGTCTGAACCTGATAA
CDRT1	374286	A_33_P3289721	-2.77941	-1.47478	0.743991	-0.730788	Homo sapiens CMT1A duplicated region transcript 1 (CDRT1), transcript variant 1, mRNA [NM_006382]	TCAATCAAGACATCACAGATGTGTGTTTTTCCCCTGAGAAAGACCACAGCTCCAAGTCTG
LIPK	643414	A_33_P3262510	-2.76749	-1.46858	0.672451	-0.796127	Homo sapiens lipase, family member K (LIPK), mRNA [NM_001080518]	GAGAGGATGCACCTCAGGAAATTTACCAAGACCTAATTATATTGATGGAAGAATATTTAC
KCNJ15	3772	A_33_P3267532	-2.75415	-1.46161	0.748834	-0.712774	Homo sapiens potassium inwardly-rectifying channel, subfamily J, member 15 (KCNJ15), transcript variant 1, mRNA [NM_170736]	ATTGACAAAGTGGATGGCATATACCTACTCTACCTGCAAGACCTGTGGACCACAGTTATC
LOC648149	648149	A_33_P3493097	-2.74123	-1.45482	0.780566	-0.674257	Homo sapiens cDNA FLJ41355 fis, clone BRAWH2016724. [AK123349]	TAGAAGGCACTTGAATTTGTTTCTTCTGTAATACACATCACATAATGTTTAGGAGAGACC
LINC01405	100131138	A_21_P0007477	-2.73646	-1.45231	0.83928	-0.613028	Homo sapiens long intergenic non-protein coding RNA 1405 (LINC01405), long non-coding RNA [NR_036513]	ATCCGTGCTGCTGCTTCTGAAAATCAGAAGAGTGAGGATGAAATAAAGTCTTCATAAAGG
XLOC_014513		A_21_P0010492	-2.71854	-1.44283	0.762023	-0.680811	BROAD Institute lincRNA (XLOC_014513), lincRNA [TCONS_00030034]	GCTGAATTGTGACCTTTCAATTTTACCTGCTTTTCCTGCAAAGTATATTTTGCAGACCCA
SNTB1	6641	A_23_P95029	-2.68962	-1.4274	0.697389	-0.730014	Homo sapiens syntrophin, beta 1 (dystrophin-associated protein A1, 59kDa, basic component 1) (SNTB1), mRNA [NM_021021]	TTGCCTGTGCTTGTATGCATGCATTTTCAAGCAAGTAATAAAGCAGCCTCATTTAATTCT
LRRC16A	55604	A_33_P3251582	-2.68001	-1.42224	0.653018	-0.769222	Homo sapiens leucine rich repeat containing 16A (LRRC16A), transcript variant 2, mRNA [NM_001173977]	TTTATCTTACCCAAGACACCAGGGAATTGAATTTACAAGATTTTAGTCATCTTGACCACA
VSIG10L	147645	A_33_P3395848	-2.66619	-1.41478	0.730976	-0.683803	Homo sapiens V-set and immunoglobulin domain containing 10 like (VSIG10L), mRNA [NM_001163922]	AGTTCAGTTGTCTCTGTAGGCGGAGGCTCAAAGACTGTTCGCGCAGCCACACAGGTGTGA
		A_19_P00322992	-2.66142	-1.4122	0.708868	-0.703329	MIR4435-1 host gene (non-protein coding) [Source:HGNC Symbol;Acc:35163] [ENST00000371162]	ATCTTGTGTGTGGTGGTCTTCTTCAGAGTAGCAGCTGATTCAGAGGGATTCCATAGAACT
LOC101927789	101927789	A_21_P0010979	-2.65213	-1.40715	0.780901	-0.626252	PREDICTED: Homo sapiens putative ubiquitin-like protein FUBI-like protein ENSP00000310146-like (LOC101927789), transcript variant X2, mRNA [XM_006718754]	AAGGTTGTGCTTCTGGCAGGTTCTCCCTTACAGAATGAAGCCACCCTGGGTCAGTGTGGG
KLK13	26085	A_24_P416645	-2.64569	-1.40364	0.661808	-0.741833	Homo sapiens kallikrein-related peptidase 13 (KLK13), mRNA [NM_015596]	ATGTGCCAACATCCAACTTCGCTCAGATGAGGAGTGTCGTCAAGTCTACCCAGGAAAGAT
LINC01127	100506328	A_33_P3479449	-2.63923	-1.40012	0.676141	-0.723979	Homo sapiens cDNA FLJ31315 fis, clone LIVER1000303. [AK055877]	ATTAGAAAGCAGAGCAGGTCTCAAGATTCAATGAAACAATTGCCTGGAAGCTGGAAGATA
NYNRIN	57523	A_33_P3375451	-2.61448	-1.38652	0.661844	-0.724678	Homo sapiens NYN domain and retroviral integrase containing (NYNRIN), mRNA [NM_025081]	CTGCTTGTTCTGCATCCCCCGAAATCTCATAGGCAGCGAGTTGAAGGTTATTGAGTCCCC
XLOC_000701		A_21_P0001466	-2.60866	-1.38331	0.906164	-0.477144	BROAD Institute lincRNA (XLOC_000701), lincRNA [TCONS_00001387]	AAGCCATCCTTTAGGCCAAAGAATCCCCACATAACAAATTCATTGTGTGCAATAAAGAAC
SH3TC2	79628	A_33_P3244249	-2.60369	-1.38056	0.700583	-0.679975	SH3 domain and tetratricopeptide repeats 2 [Source:HGNC Symbol;Acc:29427] [ENST00000513604]	CTTAATTGTGCTGACAAAATGATGTAACAGCACAATGGAGCATTCTTTGTTTTGTGATTG
TAS2R45	259291	A_23_P303851	-2.58968	-1.37277	0.92538	-0.447395	Homo sapiens taste receptor, type 2, member 45 (TAS2R45), mRNA [NM_176886]	AATGTACCTTTCAGATACGACTGTAACCATGCTAGCAAACTTAGTACCCTTTACTGTAAC
LINC00618	145249	A_33_P3304824	-2.56954	-1.36151	0.669883	-0.691627	Homo sapiens long intergenic non-protein coding RNA 618 (LINC00618), long non-coding RNA [NR_104113]	TGTCAAGGGAGACCTCAACGACCTTCCTCTGAAAAGAAAAATGTCCTTGCAAGTAGGTAA
		A_33_P3307980	-2.55935	-1.35578	0.651753	-0.704022	Homo sapiens cDNA FLJ16364 fis, clone THYMU2032976. [AK131345]	CTGTGCATCCAACAAAGGTCTAATATGGAGCATCTATAAGAAACATACAAATTTACAAGG
HYMAI	57061	A_33_P3308481	-2.55683	-1.35436	0.758942	-0.595417	Homo sapiens hydatidiform mole associated and imprinted (non-protein coding) (HYMAI), long non-coding RNA [NR_002768]	CTGGACTCTGTTCTTTCCACTTGGACTAATTATCCATTCTTGCATCAGTACCATACTTTT
WNK2	65268	A_33_P3351175	-2.55664	-1.35425	0.799876	-0.554373	Homo sapiens WNK lysine deficient protein kinase 2 (WNK2), transcript variant 2, mRNA [NM_006648]	CCAGTTCACGCTGTTTTGTAACCACTTTCTAAGCATTTTTTATTCACAATTGGAAACACA
GTF3C1	2975	A_23_P152344	-2.55355	-1.3525	0.508574	-0.843931	Homo sapiens general transcription factor IIIC, polypeptide 1, alpha 220kDa (GTF3C1), transcript variant 1, mRNA [NM_001520]	TGTCGTGGATGGCCACCTGAACCTTCCTGTATGCAAGGGTATGATGGAGGCCATGCTGTA
ACTR3C	653857	A_33_P3264089	-2.55326	-1.35234	0.842762	-0.509581	Homo sapiens ARP3 actin-related protein 3 homolog C (yeast) (ACTR3C), transcript variant 1, mRNA [NM_001164458]	GTATCTTGCAGAAATTATGTTCGAATCATTTAACGTTCCAGGACTCTACATTGCAGTTCA
SCARNA3	677679	A_21_P0000349	-2.53657	-1.34288	0.709723	-0.633154	Homo sapiens small Cajal body-specific RNA 3 (SCARNA3), guide RNA [NR_002998]	TACATAAATATATGGAGGTCTCTGTCTGGCTTAGGACAGCTGGCTAAGTCTGATCGTTCC
FLJ25917	401585	A_33_P3540725	-2.51408	-1.33003	0.778347	-0.551685	Homo sapiens cDNA FLJ25917 fis, clone CBR04926. [AK098783]	CTTTGTGGGCTTTTACTTTCTTTCCTGGGAATGGTAGGCCATAGCTATTGGTATGTTTTT
SPG7	6687	A_24_P5305	-2.49992	-1.32188	0.534296	-0.787589	Homo sapiens spastic paraplegia 7 (pure and complicated autosomal recessive) (SPG7), transcript variant 1, mRNA [NM_003119]	GACTGCCAAAAAGAGCAAGATCCTGTCCAAGGAAGAACAGAAAGTGGTTGCGTTTCATGA
MKI67	4288	A_24_P346855	-2.46444	-1.30126	0.6525	-0.648761	Homo sapiens marker of proliferation Ki-67 (MKI67), transcript variant 1, mRNA [NM_002417]	TCTCACCCTGGTAAGTACAGTATTTCAAGAGCACGCTAAGGGTGGTTTTCATTTTACAGG
SYTL2	54843	A_23_P53193	-2.44674	-1.29086	0.703495	-0.587365	Homo sapiens synaptotagmin-like 2 (SYTL2), transcript variant a, mRNA [NM_032943]	GCACCTAAGGAATACTACACAGCATGTAAAAGTCAATCTGCATGTGCTTCTTTGATTACA
KLC2	64837	A_33_P3288805	-2.44154	-1.28779	0.574915	-0.712879	Homo sapiens kinesin light chain 2 (KLC2), transcript variant 2, mRNA [NM_001134774]	TTCCTTTGGGAAACTCCGGGATGCCCTGAGGCGCAGCAGTGAGATGCTGGTAAAGAAGCT
MBNL2	10150	A_33_P3391076	-2.43951	-1.28659	0.639482	-0.647108	Homo sapiens muscleblind-like splicing regulator 2 (MBNL2), transcript variant 3, mRNA [NM_207304]	TGATCGACACAAGTGACAACACCGTAACCGTTTGTATGGATTACATAAAGGGGCGTTGCA
KRT2	3849	A_23_P116850	-2.43396	-1.2833	0.809696	-0.473606	Homo sapiens keratin 2 (KRT2), mRNA [NM_000423]	GTTAAATTTTTGTCATTTATCTCTGATGGCACTTTGAGGGAAAAGAATGTCCACATACAG
EGF	1950	A_23_P155979	-2.43202	-1.28216	0.647801	-0.634354	Homo sapiens epidermal growth factor (EGF), transcript variant 1, mRNA [NM_001963]	AACTATAGGTTTTGGTTCCACAATCTCTACGACTAATCACCTACTCAATGCCTGGAGACA
PDE4D	5144	A_33_P3389649	-2.43014	-1.28104	0.696134	-0.584903	Homo sapiens phosphodiesterase 4D, cAMP-specific (PDE4D), transcript variant 4, mRNA [NM_001197218]	GCAGAATGCTTCTCAGCAGCAACATCCCCAAACAGCGGCGTTTCACGGTGGCACATACAT
LINC01405	100131138	A_32_P211248	-2.4182	-1.27393	0.65885	-0.615083	Homo sapiens long intergenic non-protein coding RNA 1405 (LINC01405), long non-coding RNA [NR_036513]	GTGCTGCTGCTTCTGAAAATCAGAAGAGTGAGGATGAAATAAAGTCTTCATAAAGGAAAA
		A_33_P3361147	-2.40886	-1.26835	0.4648	-0.803551	MIR4435-1 host gene (non-protein coding) [Source:HGNC Symbol;Acc:35163] [ENST00000371162]	GGTCTAGTCAGATATCTTGGACATTTTCTATTTCTAGATTAGAGAATATAGCATACGCTG
APOBEC3B	9582	A_24_P66027	-2.40182	-1.26413	0.553406	-0.710723	Homo sapiens apolipoprotein B mRNA editing enzyme, catalytic polypeptide-like 3B (APOBEC3B), transcript variant 1, mRNA [NM_004900]	GCTGCCCGCATCTATGATTACGACCCCCTATATAAGGAGGCGCTGCAAATGCTGCGGGAT
ANKRD36	375248	A_21_P0002475	-2.39986	-1.26295	0.545333	-0.717619	Homo sapiens ankyrin repeat domain 36 (ANKRD36), mRNA [NM_001164315]	CTGAGAATATTTCAGAACCATACTTTACAAACAGAAGGACTATTTCTCAACAATCTGCAG
SOD3	6649	A_23_P254741	-2.38674	-1.25504	0.889214	-0.365829	Homo sapiens superoxide dismutase 3, extracellular (SOD3), mRNA [NM_003102]	AGAGCTGCTCCTTTGGGGGAATGTTTGGCAACCTTTGTGTTACAGATTAAAAATTCAGCA
XLOC_003378		A_21_P0003204	-2.3865	-1.2549	0.701847	-0.553051	BROAD Institute lincRNA (XLOC_003378), lincRNA [TCONS_00006739]	CCGTGCATCTTCCTCTGGGTGTGCAATCGTCACCTGCGTACATGATTGATTCTGCCCCCA
CSRNP1	64651	A_33_P3224070	-2.37787	-1.24967	0.547475	-0.702197	Homo sapiens cysteine-serine-rich nuclear protein 1 (CSRNP1), mRNA [NM_033027]	ATTGACAGCCAGTTTGAGGACACTGTCCCAGCATCTCTAATGGAGCCTGTGCCGGTGTGA
VWA1	64856	A_33_P3416668	-2.37706	-1.24918	0.66108	-0.588097	Homo sapiens von Willebrand factor A domain containing 1 (VWA1), transcript variant 1, mRNA [NM_022834]	GCCTTCCGCTCGGGCCGCGAGAGCGCGCTGTCCGCCAAGGCCTGCACGCCCGACGGCCCG
LOC101928669	101928669	A_33_P3842770	-2.37704	-1.24917	0.769739	-0.47943	PREDICTED: Homo sapiens uncharacterized LOC101928669 (LOC101928669), transcript variant X4, ncRNA [XR_424064]	CAAAACATTCAGGAGTTAGTGGGTCATGTTTGACAAGGGCCAATAAAGAAATATGCAAAA
NCK2	8440	A_33_P3268564	-2.37556	-1.24827	0.549219	-0.699051	Homo sapiens NCK adaptor protein 2 (NCK2), transcript variant 3, mRNA [NM_001004722]	GTGGAGCGGAAGAACAGCCTGAAGAAGGGCTCCCTCGTGAAGAACCTGAAGGACACACTA
FBP1	2203	A_23_P257111	-2.37347	-1.247	0.495751	-0.751245	Homo sapiens fructose-1,6-bisphosphatase 1 (FBP1), transcript variant 1, mRNA [NM_000507]	TAATGCCACTGGTGTTAAGATATATTTTGAGTGGATGGAGGAGAAATAAACTTATTCCTC
POLQ	10721	A_23_P218827	-2.34779	-1.23131	0.484027	-0.747279	Homo sapiens polymerase (DNA directed), theta (POLQ), mRNA [NM_199420]	CATAGGCAGATAAAGATTTGGTTTCACCCTGGTGGTGGTAGGCATCGTGTGTGACTTTTT
CROT	54677	A_23_P168669	-2.34216	-1.22784	0.677301	-0.550536	Homo sapiens carnitine O-octanoyltransferase (CROT), transcript variant 2, mRNA [NM_021151]	ATTAAACTGAGTGCTGGGAGTGAGTTGGTAATATGAGATGGGAAGGAATGTTGACTTGCT
PCSK5	5125	A_23_P257003	-2.31868	-1.2133	0.794254	-0.419047	Homo sapiens proprotein convertase subtilisin/kexin type 5 (PCSK5), transcript variant 2, mRNA [NM_006200]	TGCCAACGGAAGGTTCTTCAACAACTTTGCTGCAAAACATGTACATTTCAAGGCTGAGCA
CDHR4	389118	A_33_P3396537	-2.31677	-1.21211	0.708654	-0.50346	Homo sapiens cadherin-related family member 4 (CDHR4), mRNA [NM_001007540]	CTTACTATGTGTGGAATTTCTTTTTCACACCATCATGGGCTGTATTTTCAAGTTGATTCA
GULP1	51454	A_33_P3407324	-2.31038	-1.20813	0.689186	-0.518947	Homo sapiens GULP, engulfment adaptor PTB domain containing 1 (GULP1), transcript variant 2, mRNA [NM_001252668]	AAATGGGACTAACTCTTGAAGGCACAGTATTTTGTCTCGACCCGTTAGACAGTAGGTGCT
HSD17B14	51171	A_23_P78762	-2.29538	-1.19873	0.362203	-0.836531	Homo sapiens hydroxysteroid (17-beta) dehydrogenase 14 (HSD17B14), mRNA [NM_016246]	GATGTGAAGACCCTGGTTTCTGAGACCATCCGCCGATTTGGCCGCCTGGATTGTGTTGTC
ANKRD36BP2	645784	A_21_P0012011	-2.28692	-1.1934	0.72671	-0.466695	ankyrin repeat domain 36B pseudogene 2 [Source:HGNC Symbol;Acc:33607] [ENST00000454490]	ATCAGTGTGGTTCTTGTCAGGTTATTCAGCCTTCTCTTTCGCCACTTACCATACTCTGCA
		A_33_P3265624	-2.28471	-1.19201	0.599867	-0.592146		CTCTTGCTTGTTTTCAAGTGCTGTGCTCTGGAACTCCAAAATCTTTGTGTGACTAGACCC
		A_21_P0010684	-2.26956	-1.18241	0.533906	-0.648506	S72008 CDC10 homolog {Homo sapiens} (exp=-1; wgp=0; cg=0), partial (9%) [THC2551621]	TAGAGGTAAGATGCAAATTTGCCCTTAGCCAGTGTAAGATGGTAAATATGACTTCATAAA
ASB2	51676	A_23_P205370	-2.25205	-1.17124	0.623965	-0.547274	Homo sapiens ankyrin repeat and SOCS box containing 2 (ASB2), transcript variant 2, mRNA [NM_016150]	CTCCACTTGTTCTGGAAAACTCACCACTTGACTTCAGAGCTTTCTCTCCAAAGACTAAGA
RAPGEF2	9693	A_33_P3334743	-2.21445	-1.14695	0.59365	-0.553296	Homo sapiens Rap guanine nucleotide exchange factor (GEF) 2 (RAPGEF2), mRNA [NM_014247]	AGGATGAAGATCATTAAGCATTTCATCAAGATAGCACTGCACTGTAGGGAATGCAAGAAT
		A_33_P3373805	-2.21192	-1.1453	0.450962	-0.694338		AATTAACTGTTGCATGAGATGTGGGGTATGAGAGAAGGCCTGAGTACCTAGAAGGATTGG
LMO7	4008	A_33_P3280805	-2.19418	-1.13368	0.53636	-0.597319	Homo sapiens LIM domain 7 (LMO7), transcript variant 2, mRNA [NM_015842]	AACAAATCCTTCAGGAAATGAGGAAGAGAACACCCCTTCACAATGACAACAGCTGGATCC
AQP7P1	375719	A_33_P3245290	-2.18849	-1.12993	0.471857	-0.658077	Homo sapiens aquaporin 7 pseudogene 1 (AQP7P1), non-coding RNA [NR_002817]	GTGATAAGAATATTACTTCCCATTTGTGTTGCTGTGAATATTAAATGCGCTACCACATGT
NUTM2B	729262	A_33_P3308862	-2.16583	-1.11492	0.72421	-0.390708	Homo sapiens NUT family member 2B (NUTM2B), mRNA [NM_001278495]	AGAGACCAAGGTCCCTGAGGAGATCCCCCCAGAAGTGGTGCAGGAGTATGTGGACATCAT
LOC441268	441268	A_33_P3326904	-2.16455	-1.11407	0.5523	-0.561768	Homo sapiens cDNA FLJ43176 fis, clone FCBBF3008944. [AK125166]	CCATTGCCTGGGGTTGTTACTGCTGAGATTAAGGGATGCTCGTCCATAGAAAGACTTAGC
FAM115C	285966	A_32_P214925	-2.14999	-1.10433	0.692959	-0.411372	Homo sapiens family with sequence similarity 115, member C (FAM115C), transcript variant 2, mRNA [NM_173678]	CTGCAGCTGAATCACAGCTCTTGCCCTCATTGGTTTTGTTCTTGGTCTCCTAATAAGTGT
CCL5	6352	A_23_P152838	-2.12196	-1.0854	0.519398	-0.566001	Homo sapiens chemokine (C-C motif) ligand 5 (CCL5), transcript variant 1, mRNA [NM_002985]	AGATGAGCTAGGATGGAGAGTCCTTGAACCTGAACTTACACAAATTTGCCTGTTTCTGCT
		A_33_P3321372	-2.11935	-1.08362	0.590731	-0.492887	contactin associated protein-like 3B [Source:HGNC Symbol;Acc:32035] [ENST00000276974]	ATGGGTTGCAGGACCAAAACCTGAAAATATCTCTGACTGTGTGTCACCAGACCACACAAT
GTSE1	51512	A_23_P57588	-2.10918	-1.07668	0.559901	-0.516779	Homo sapiens G-2 and S-phase expressed 1 (GTSE1), mRNA [NM_016426]	CTCTGATCGACCTCATGACAAACACTCCAGACATGAATAAAAATGTGGCCAAACCTTCAC
HCP5	10866	A_24_P17870	-2.0948	-1.06681	0.585731	-0.481082	Homo sapiens HLA complex P5 (non-protein coding) (HCP5), long non-coding RNA [NR_040662]	TTGTGCTTGGTTGTTCAGGGCCATTTCAGGTTTGGGTGTTTTCTGGGGATGTTAACATGG
TMEM86A	144110	A_32_P66035	-2.09467	-1.06672	0.544053	-0.52267	Homo sapiens transmembrane protein 86A (TMEM86A), mRNA [NM_153347]	GAAAGAGCAAAGGAAGTATTCGTTATATTAATGATGCTGGCGACCAGGGAAATTCCAAAC
ABHD17B	51104	A_23_P83149	-2.08956	-1.0632	0.56534	-0.497862	Homo sapiens abhydrolase domain containing 17B (ABHD17B), transcript variant 1, mRNA [NM_016014]	AGGTTGAAACAGTTTGTGTCACAGGAACTGGTGCAGAAACATAAAGAAGGGAAGTGATTT
IL1F10	84639	A_23_P501713	-2.07943	-1.05619	0.537205	-0.518985	Homo sapiens interleukin 1 family, member 10 (theta) (IL1F10), transcript variant 1, mRNA [NM_032556]	CCAGCAGCCAGTACAGCTCACCAAGGAGAGTGAGCCCTCAGCCCGTACCAAGTTTTACTT
KLRAP1	10748	A_33_P3212244	-2.06497	-1.04612	0.583286	-0.462832	Homo sapiens killer cell lectin-like receptor subfamily A pseudogene 1 (KLRAP1), non-coding RNA [NR_028045]	GGATAAATCATTCCAGCATCTTCTGGTTTTGAAAGCAGTTGTGAACTAGAATGTAGTTAT
ERV3-1	2086	A_33_P3228355	-2.06417	-1.04556	0.533106	-0.512456	Homo sapiens endogenous retrovirus group 3, member 1 (ERV3-1), mRNA [NM_001007253]	CAAAAATATCCAAACAGCCATAGAGGCTCTTGTGGACAGACGGACTACCACACGACTAAT
XLOC_011183		A_19_P00813085	-2.06207	-1.04409	0.58079	-0.463304	BROAD Institute lincRNA (XLOC_011183), lincRNA [TCONS_00023881]	AGTCACTCAGTGATATGAAGCAAGCTGTGGTCATTTATCTACTACCTTCCATACCTACTT
TCN2	6948	A_23_P40611	-2.05338	-1.038	0.454646	-0.583354	Homo sapiens transcobalamin II (TCN2), transcript variant 1, mRNA [NM_000355]	ATCTGATCTTCCCAGACTGTCTGGCACCACGAGTCATGTTGGAACCAGCTGCTGAGACCA
INVS	27130	A_33_P3381816	-2.04235	-1.03023	0.628678	-0.401551	Homo sapiens inversin (INVS), transcript variant 2, mRNA [NM_183245]	ATTGTGCAGATGCTCTTCTGAAGGCAGGAGCAGATGTGAATAAAACTGACCATAGCCAGA
CSF2	1437	A_23_P133408	-2.04053	-1.02894	0.730876	-0.298065	Homo sapiens colony stimulating factor 2 (granulocyte-macrophage) (CSF2), mRNA [NM_000758]	AACCCAGATTATCACCTTTGAAAGTTTCAAAGAGAACCTGAAGGACTTTCTGCTTGTCAT
CISH	1154	A_23_P144096	-2.03784	-1.02704	0.451836	-0.575205	Homo sapiens cytokine inducible SH2-containing protein (CISH), transcript variant 2, mRNA [NM_145071]	GAGAGGAGAGAAATACACGTCTGATAAGACTTCATGAAATAATAATTATAGCAAAGAACA
RAB3A	5864	A_33_P3314550	-2.03494	-1.02499	0.408249	-0.616735	Homo sapiens RAB3A, member RAS oncogene family (RAB3A), mRNA [NM_002866]	CCAGTTCCTTAGGAGATGTCATGACAACACTACACGCACCCAATAAAGCGAATGGACCAT
ZSCAN4	201516	A_24_P185368	-2.02859	-1.02048	0.531629	-0.488846	Homo sapiens zinc finger and SCAN domain containing 4 (ZSCAN4), mRNA [NM_152677]	TGCCCCAAGGTCTTTAAGTATCTCTGTCACTTATTAGCTCACCAGAGAAGACACAGGAAT
GUCY1A3	2982	A_23_P69573	-2.01935	-1.01389	0.549989	-0.463902	Homo sapiens guanylate cyclase 1, soluble, alpha 3 (GUCY1A3), transcript variant 1, mRNA [NM_000856]	AGCCCAACAACTTACAGATTACTCAAAGACTGTCCTGGTTTCGTGTTTACCCCTCGATCA
MAP3K12	7786	A_23_P105409	-2.01193	-1.00858	0.499609	-0.508972	Homo sapiens mitogen-activated protein kinase kinase kinase 12 (MAP3K12), transcript variant 2, mRNA [NM_006301]	TCTACCTTCAGCTCAGAGAATCCATCAGATGGGGAGGAAGGCACAGCTAGTGAACCTTCC
EHBP1	23301	A_33_P3343957	-2.00342	-1.00247	0.56595	-0.436518	Homo sapiens EH domain binding protein 1 (EHBP1), transcript variant 1, mRNA [NM_015252]	ACTCTGGAGCAAAACAAAGGCAAGATGGCCAAGAAAGAGGAGAAATGTGTTCTTCAGTAG
RBM43	375287	A_32_P116660	2.00456	1.00329	-0.457242	0.546044	Homo sapiens RNA binding motif protein 43 (RBM43), mRNA [NM_198557]	CAAACATTACAGGGATCATTTAGTCTGTTTTTCTTAAAACTGAACTAAAAGATGGAGGCT
CDKN2A	1029	A_33_P3411628	2.02866	1.02053	-0.467065	0.553463	Homo sapiens cyclin-dependent kinase inhibitor 2A (CDKN2A), transcript variant 1, mRNA [NM_000077]	CTGCGGGGGGCACCAGAGGCAGTAACCATGCCCGCATAGATGCCGCGGAAGGTCCCTCAG
		A_19_P00322930	2.02878	1.02061	-0.438011	0.582602	Q6NT14_HUMAN (Q6NT14) ZNF80 protein (Fragment), partial (6%) [THC2661391]	GTTGATTCTAGGGTCAGGGCCCTCACTCACACTGCTGGAAGGTTAAAGTCGACTTCACGC
FZD10	11211	A_23_P203972	2.03197	1.02288	-0.534077	0.488801	Homo sapiens frizzled class receptor 10 (FZD10), mRNA [NM_007197]	CTTCACAGTGCCAGGAAAGAGTGGTTTCTGCGTGTGTATATTTGTAATATATGATATTTT
ZNF497	162968	A_33_P3323323	2.03414	1.02442	-0.490797	0.533625	Homo sapiens zinc finger protein 497 (ZNF497), transcript variant 1, mRNA [NM_198458]	ATCCCACTGTCTTCTTTGCATCTGGCACACAGTAGATGCTCAATAAATGCCTGTGGAATG
LOC100507547	100507547	A_33_P3397073	2.03719	1.02658	-0.572147	0.454436	Homo sapiens uncharacterized LOC100507547 (LOC100507547), transcript variant 1, long non-coding RNA [NR_037169]	AGCGAGAGCCTCTGTACTGCTCTGTAGTCTCTGCTAGGACATGGACGAAAAGGGACGCAG
MGAT4B	11282	A_21_P0000202	2.04308	1.03074	-0.483938	0.546806	Homo sapiens mannosyl (alpha-1,3-)-glycoprotein beta-1,4-N-acetylglucosaminyltransferase, isozyme B (MGAT4B), transcript variant 2, mRNA [NM_054013]	TCCACATATACTTCTATAAGAGCGTGACTTGTAATAAAGGGTTAATGAAGTGTGTGCCTC
SMIM4	440957	A_23_P370924	2.04322	1.03085	-0.574312	0.456534	Homo sapiens small integral membrane protein 4 (SMIM4), mRNA [NM_001124767]	GGCTGGAAGATGAATGAGACTGAACTTCAGCAGTCAATAAAGTCAATATGAATTTTTACT
		A_33_P3392350	2.0444	1.03168	-0.579426	0.452249		CAGAAAAACTGGCACATAGTATCTACTTAATGAAGTGACAAAAGCATGTAGTAAGATGGA
		A_21_P0012781	2.04618	1.03293	-0.548331	0.4846		GAGAAGAGGAACCGTAGCTGCTCAAACGTTCATGTGAAAGAAGAATAAACTATCAGATTT
		A_33_P3362886	2.04679	1.03336	-0.485669	0.547696	Homo sapiens cDNA FLJ31857 fis, clone NT2RP7001156. [AK056419]	CTTTCCATTTATCAGGGACTACTGACGCGTGTCTCCCAATAAATACCTGAGTATAAACAA
SNORA12	677800	A_33_P3671291	2.05562	1.03957	-0.571705	0.467869	EST91069 Synovial sarcoma Homo sapiens cDNA 5' end, mRNA sequence [AA378382]	CACATGTGTCAGGCTATCTCATAAGTTTAAGTCCTTACAGACAGGCTGACACAGGCTTGT
		A_21_P0005878	2.05858	1.04165	-0.462537	0.57911		AAAGTTCCTCTGCTGCCCCAGTCCCATACCTGCCTGAGGTACGGGGGTTCAGGCTGAGTC
LOC728903	728903	A_33_P3226439	2.06873	1.04874	-0.551025	0.497719	Homo sapiens cDNA FLJ36403 fis, clone THYMU2009948. [AK093722]	ATAGGACACTGTGGGCTATAAATGTGTTCTTTGGCCTGAAGAAATAAAACTTGGTGGTCC
CT55	54967	A_23_P96633	2.0733	1.05193	-0.558947	0.492983	Homo sapiens cancer/testis antigen 55 (CT55), transcript variant 1, mRNA [NM_001031705]	TCTCACCCACATAACTTGCGGTGTTTGTTGTTTTACTTGTTCCTTCTTCCCCATGCTAGG
		A_33_P3839334	2.07378	1.05226	-0.418962	0.633301	Homo sapiens cDNA FLJ31377 fis, clone NESOP1000087. [AK055939]	TGCCATCCTGTATTAAACAATGTATGGACAGAGTGGAACAACAGCAAAGCAAAAAATAAA
HIST1H4K	8362	A_23_P30813	2.08599	1.06073	-0.52061	0.540119	Homo sapiens histone cluster 1, H4k (HIST1H4K), mRNA [NM_003541]	TCTACGGTTTCGGTGGTTGAGCGTCCCTTTCTATCAACAAAAGGCCCTTTTTAGGGCCCC
THAP9-AS1	100499177	A_19_P00329564	2.09606	1.06768	-0.495338	0.572343	Homo sapiens THAP9 antisense RNA 1 (THAP9-AS1), transcript variant 1, long non-coding RNA [NR_034075]	GCATAGTACTGGCTGCTATGGAAAAAGTTACATAAACATTCATGTATCTTGTGATGATTG
ANXA2R	389289	A_33_P3299279	2.10295	1.07241	-0.584522	0.487889	Homo sapiens annexin A2 receptor (ANXA2R), mRNA [NM_001014279]	GCAGAAGGCTTTTTGGATTCTCCTCCTTGAAAAGATTCTCAGTTACCAAACGTCTCCACC
		A_19_P00804417	2.10526	1.074	-0.411662	0.662335	Q6NT14_HUMAN (Q6NT14) ZNF80 protein (Fragment), partial (6%) [THC2661391]	TGATTCTAGGGTCAGGGCCCTCACTCACACTGCTGGAAGGTTAAAGTCGACTTCACGCTA
		A_19_P00316219	2.1098	1.07711	-0.43105	0.646059	Q6NT14_HUMAN (Q6NT14) ZNF80 protein (Fragment), partial (6%) [THC2661391]	GATTCTAGGGTCAGGGCCCTCACTCACACTGCTGGAAGGTTAAAGTCGACTTCACGCTAG
LOC100507395	100507395	A_21_P0014662	2.11201	1.07862	-0.614353	0.464264	PREDICTED: Homo sapiens uncharacterized LOC100507395 (LOC100507395), ncRNA [XR_424061]	GCAAATATTGATGAAGATAATACTACTGCCTTGCTGTCAAACAGTAACAGTCACCTTTTT
		A_19_P00812608	2.11827	1.08289	-0.596678	0.486209	GMDS antisense RNA 1 (head to head) [Source:HGNC Symbol;Acc:48993] [ENST00000606884]	TCACTTGTGGGGGTCTCTGTGCTGGACGGCTGTACCTCTCATGAAATGGACAACTGACCA
SHFM1	7979	A_23_P42664	2.12214	1.08552	-0.59398	0.491538	Homo sapiens split hand/foot malformation (ectrodactyly) type 1 (SHFM1), mRNA [NM_006304]	GAAGTAACCTAAACTTGACCTGCTTAATACATTCTAGGGCAGAGAACCCAGGATGGGACA
MTL5	9633	A_23_P161507	2.1229	1.08603	-0.552295	0.533739	Homo sapiens metallothionein-like 5, testis-specific (tesmin) (MTL5), transcript variant 1, mRNA [NM_004923]	ACATAACTAGCTTGTGGAAACCAGCAGGTAAAATGAATTCTTAAGTTGACGCTTTTGGTT
		A_33_P3281867	2.12769	1.08929	-0.696389	0.392898		TGAACTAATAAGAGGACGAATCTTCTTTTAAGATTCGGCCTCTGAGTGATTTTGGATTTT
FAM201A	158228	A_33_P3381328	2.129	1.09018	-0.606436	0.483742	Homo sapiens family with sequence similarity 201, member A (FAM201A), long non-coding RNA [NR_027294]	GGAGAAATGCGTTTTGAAATCTATTGCACAGCAGGATGACTATAGTCAATAATAATGTAC
KANK3	256949	A_33_P3326025	2.12966	1.09062	-0.493099	0.597522	Homo sapiens LP2709 mRNA, complete cds. [AY203940]	GGCGCTGTCCCCGATCCATCCTGAGTCTCTCCTGGCCTCCTCTGCAGGTGCGAGCTGAGC
HIST1H4J	8363	A_23_P30805	2.13812	1.09634	-0.476808	0.619534	Homo sapiens histone cluster 1, H4j (HIST1H4J), mRNA [NM_021968]	AAGCGCCAGGGCCGCACCCTCTACGGTTTCGGTGGTTGAGCGTCCCTTTCTATCAATAAA
KLF8	11279	A_23_P217528	2.14395	1.10027	-0.577173	0.523095	Homo sapiens Kruppel-like factor 8 (KLF8), transcript variant 1, mRNA [NM_007250]	TTTCTGAGTTTGAGGCACATTCCCAGTGAATAAGCTGAGTCCCATACCACACTCAAAAGG
ECM2	1842	A_23_P303671	2.14771	1.1028	-0.488753	0.614047	Homo sapiens extracellular matrix protein 2, female organ and adipocyte specific (ECM2), transcript variant 1, mRNA [NM_001393]	ACTGGTGTTAGCTGAGAACTCTGTAAGTCCCTTTAAAAATTATGTATCTTTTGGTTCAAG
LOC100505774	100505774	A_21_P0002655	2.15017	1.10445	-0.465531	0.638919	PREDICTED: Homo sapiens uncharacterized LOC100505774 (LOC100505774), ncRNA [XR_109967]	TTAAACCAAAGTCTACATTTGCCCTCTAGATAAATGTGTGTGTTCAGCAGCAACCACAAC
EFCAB4A	283229	A_23_P432545	2.15105	1.10504	-0.510962	0.594081	Homo sapiens EF-hand calcium binding domain 4A (EFCAB4A), transcript variant 2, mRNA [NM_173584]	AGACGTGGTCGCCGTCTCCAGGAACATGCAGAAAGAGAAAGTCAACCTGCTACGGCAACT
CAMTA1	23261	A_33_P3375710	2.15699	1.10902	-0.500231	0.608791	PREDICTED: Homo sapiens calmodulin binding transcription activator 1 (CAMTA1), transcript variant X3, mRNA [XM_006710484]	CATGTCCTCACCTCTTGCTACAGCAGCAACTTTATTTGATTTGATGTATATGAAGAAATA
ORAOV1	220064	A_24_P104091	2.15871	1.11017	-0.596067	0.514106	Homo sapiens oral cancer overexpressed 1 (ORAOV1), mRNA [NM_153451]	TTGGTGGATTTTTGTGTTTTGTAAGTTGTCTATTTTGATAATGTATTATTTTTATAACTG
ZBTB16	7704	A_23_P104804	2.15978	1.11088	-0.623227	0.487658	Homo sapiens zinc finger and BTB domain containing 16 (ZBTB16), transcript variant 1, mRNA [NM_006006]	GCATCCACACGGGTGAGAAACCCTACGAGTGCAATGGCTGTGGCAAGAAGTTCAGCCTCA
CFH	3075	A_23_P114740	2.16243	1.11265	-0.578495	0.53416	Homo sapiens complement factor H (CFH), transcript variant 1, mRNA [NM_000186]	TTGGATTAATTTGTGAAAATGTAATTATAAGCTGAGACCGGTGGCTCTCTTCTTAAAAGC
ZSCAN12	9753	A_21_P0000037	2.16333	1.11325	-0.592006	0.521246	Homo sapiens zinc finger and SCAN domain containing 12 (ZSCAN12), transcript variant 1, mRNA [NM_001163391]	ACCAAAACTGGTTGACTCTAACCTTGCCTTGCTGAGTAAAAATTCTGCTTTGGATGAGAA
FOXL2NB	401089	A_33_P3394833	2.16629	1.11523	-0.628753	0.486473	Homo sapiens FOXL2 neighbor (FOXL2NB), mRNA [NM_001040061]	TGAGGGACATTTGTTTCCAGTTTTTGGATATCATAAATAAAGCTGCTGTGCACATTGTTG
FAM27E2	100289124	A_32_P112623	2.16675	1.11554	-0.574371	0.541165	Homo sapiens family with sequence similarity 27, member E2 (FAM27E2), long non-coding RNA [NR_103714]	ATAATAATAATAAAATGAAACAATCTGATTGGGGCATTGCTGGATCAGAAAATGTGTGAC
BBC3	27113	A_23_P382775	2.16957	1.11741	-0.552744	0.564666	Homo sapiens BCL2 binding component 3 (BBC3), transcript variant 4, mRNA [NM_014417]	AGTCTGGGAGTGGGGAGGGATGGCCCAGCCTGTAAGATACTGTATATGCGCTGCTGTAGA
		A_33_P3289466	2.17164	1.11879	-0.556415	0.562371		TCATTAAGATTTGTAGTTAGAGGTTAACCATGTGAGCCCCTCATAGAGTCCGTCCCCTGA
LINC00086	399668	A_21_P0013792	2.17809	1.12307	-0.581706	0.54136	long intergenic non-protein coding RNA 86 [Source:HGNC Symbol;Acc:34499] [ENST00000417443]	TATGAAGGTTTCATCATGTATCCCCCAGTGCCCTTTGGTTGTTTTTCTTTGTTGTCATTT
XLOC_013832		A_21_P0010068	2.18217	1.12576	-0.522928	0.602835	BROAD Institute lincRNA (XLOC_013832), lincRNA [TCONS_00028459]	AAGAAAAAATAGTGTTCCTCTTATAAACTTTTTACCCCACAGCTTCCTTGCTGCTGCAGC
SEMA3E	9723	A_24_P123833	2.18409	1.12703	-0.502679	0.62435	Homo sapiens sema domain, immunoglobulin domain (Ig), short basic domain, secreted, (semaphorin) 3E (SEMA3E), transcript variant 1, mRNA [NM_012431]	TTTCTTTTGTGTGAATTACTGAATATTTCAGAGCAAAGCTATCAACTTGGAGAAACAGGG
LOC101929243	101929243	A_33_P3288694	2.18663	1.12871	-0.447025	0.681684	PREDICTED: Homo sapiens uncharacterized LOC101929243 (LOC101929243), ncRNA [XR_249973]	AACCTTCCACCCACTCCGTCAGGAACAACCCAATCAAAATAAAGTCATGAGAATTTAGCA
STK11	6794	A_33_P3389148	2.20643	1.14171	-0.546235	0.595476	Homo sapiens serine/threonine kinase 11 (STK11), mRNA [NM_000455]	CCACCTGGAAGCCGCGCGGCCGCTTTGGTTTTTTGTTTGGTTGGTTCCATTTTCTTTTTT
RBKS	64080	A_23_P9523	2.21408	1.14671	-0.567923	0.578785	Homo sapiens ribokinase (RBKS), transcript variant 1, mRNA [NM_022128]	CAGGCTGCAGGAACACAGTCATCTTACCCTTACAAAAAAGACCTTCCGCTTACTCTGTTT
		A_21_P0012674	2.2169	1.14855	-0.598371	0.550175		AAAGGAACCAAGGACTCTGATGATTCTGTAGAGAAGAGGAACCGTAGCTGCTCAAACGTT
HIC1	3090	A_23_P129856	2.22046	1.15086	-0.446599	0.70426	Homo sapiens hypermethylated in cancer 1 (HIC1), transcript variant 1, mRNA [NM_006497]	TGATAATGTGAAGTTCCTCATTTTGCACAAGTGGCACTAGCCCCAGGGCCAACCCTTCCT
SLC12A6	9990	A_33_P3212112	2.22076	1.15105	-0.606254	0.5448	Homo sapiens solute carrier family 12 (potassium/chloride transporter), member 6 (SLC12A6), transcript variant 5, mRNA [NM_001042496]	GAGATGCTGCAACAGTTCTTGATTTAGCAGCAGTTATTCTCTTGTTTACATAGTTATGTT
SETD7	80854	A_33_P3255229	2.22116	1.15131	-0.64721	0.504101	Homo sapiens cDNA clone IMAGE:5312439. [BC066361]	GAGCTTACTGCACTGTTGTTACTTGATTCTACAATTCCACTAACTGCTTTTTAAGGTATT
ZNF805	390980	A_19_P00315963	2.22404	1.15318	-0.628694	0.524488	Homo sapiens zinc finger protein 805 (ZNF805), transcript variant 1, mRNA [NM_001023563]	GAAATAAGCCATAGCTTTGAGATGAAGGCTTATATACGTGTAAACCATTGTAACCAAGAA
ZNF844	284391	A_33_P3247838	2.22492	1.15376	-0.614229	0.539528	Homo sapiens zinc finger protein 844 (ZNF844), mRNA [NM_001136501]	CAATATGGGAAAGCCTTCAGATTTGCTAAGAACCTTCAAATACAGACAATGAATGTAAAC
HENMT1	113802	A_23_P309361	2.23643	1.1612	-0.572864	0.588334	Homo sapiens HEN1 methyltransferase homolog 1 (Arabidopsis) (HENMT1), transcript variant 1, mRNA [NM_144584]	CAGACTGCAGTGAGCCCTGAGAAAGATATGAGGGTTTAAAACGGGTGCTTTCCTTTGATT
ZNF572	137209	A_23_P301360	2.24805	1.16867	-0.59067	0.578005	Homo sapiens zinc finger protein 572 (ZNF572), mRNA [NM_152412]	TTGCATGGGGGTTATTTTATCTTTCATGATTGTGGTGCACCTGATGCTGGCGGGGTATTT
CCK	885	A_23_P425681	2.26131	1.17716	-0.588659	0.588497	Homo sapiens cholecystokinin (CCK), transcript variant 1, mRNA [NM_000729]	CTTCATCTGTGACTCCTGTTCTGAAAATGTTGTTATGCTATTAAAGTGATTTCATTCTGC
LOC339803	339803	A_33_P3793307	2.26577	1.18	-0.606329	0.573669	Homo sapiens uncharacterized LOC339803 (LOC339803), long non-coding RNA [NR_036496]	GCACCCAGCCCATGTGTCTTGGTCTTTTTTACTAATATTGATTATAAAATGGATGAAACT
LOC100049716	100049716	A_23_P431569	2.29642	1.19939	-0.686268	0.513122	Homo sapiens hypothetical protein LOC100049716, mRNA (cDNA clone IMAGE:3621928), partial cds. [BC033133]	CGATTCCTCACAGAATTAAGTGAGAAAACTATGTATGTAGGACTTCTTATGGAGTGGGTA
		A_21_P0014529	2.30949	1.20757	-0.620668	0.586903	Homo sapiens cDNA FLJ40004 fis, clone STOMA2004194. [AK097323]	CAAATCATCTGGAACTTGTGATCTATTACTAAAGCATACCAGCTATTATTCACTCTGATG
C1orf35	79169	A_33_P3263523	2.34328	1.22853	-0.614929	0.613598	Homo sapiens chromosome 1 open reading frame 35 (C1orf35), mRNA [NM_024319]	CCGGGACCTCGGCAGCCTCGGCCAGGAGGAAGCCGCGGGCGGAGGATCAGACGGAAAGCA
		A_19_P00320996	2.34467	1.22939	-0.703318	0.526069	microRNA 29a [Source:HGNC Symbol;Acc:31616] [ENST00000418546]	TTTCTGTGCCTGGAAAATATCTGTTAACAGACTGCTTTTACACCTACGTAAGTAGAGGCT
		A_21_P0014279	2.35346	1.23478	-0.436929	0.797852	hsa-mir-8072 [Source:miRBase;Acc:MI0025908] [ENST00000602918]	AGGGCTGTCCCTACCGCTTCTCACTTCCTTGTTTTCATCTTTTCGTTATTATTAAGCGAC
HOXA7	3204	A_23_P70968	2.35804	1.23759	-0.627565	0.610022	Homo sapiens homeobox A7 (HOXA7), mRNA [NM_006896]	GAAAAGCGTCTTTAAGAGACTCACTGGTTTTACTTACAAAAATGGGAAAAATAAAAGAAA
VLDLR-AS1	401491	A_32_P473302	2.361	1.2394	-0.566004	0.673391	Homo sapiens VLDLR antisense RNA 1 (VLDLR-AS1), long non-coding RNA [NR_015375]	CTTAAGCCCTCTTAATTTCAAAATTACGTTCATATGTGCCAATAAAGTTGTCCCTACATG
ZNF790-AS1	284408	A_21_P0000885	2.3629	1.24056	-0.620719	0.619838	Homo sapiens ZNF790 antisense RNA 1 (ZNF790-AS1), transcript variant 1, long non-coding RNA [NR_040027]	GAACTTTAAGCACTTTTCCAAGAAGAGTGAAGGGCTGGAGAATAAATTGTGAACTAAAAT
SNHG19	100507303	A_21_P0014312	2.36948	1.24457	-0.688324	0.556248	PREDICTED: Homo sapiens small nucleolar RNA host gene 19 (non-protein coding) (SNHG19), ncRNA [XR_111621]	CGGTAAGGTGGGCGCTGTGTCTATTGAAGTGCTTAGCAATAAAGAAAGGTAGTGAGTTGA
VLDLR-AS1	401491	A_19_P00320469	2.37044	1.24516	-0.680861	0.564296	Homo sapiens VLDLR antisense RNA 1 (VLDLR-AS1), long non-coding RNA [NR_015375]	CCCACTTAGACTTAAGCCCTCTTAATTTCAAAATTACGTTCATATGTGCCAATAAAGTTG
TRAM2-AS1	401264	A_33_P3611762	2.37451	1.24763	-0.581097	0.666535	Homo sapiens TRAM2 antisense RNA 1 (head to head) (TRAM2-AS1), transcript variant 1, long non-coding RNA [NR_103446]	GATATGTGGGAAATCTCTCTACTATTTCTGCAACTCTCCTGTAAACCTAAAAATGTTTCA
CYP1B1	1545	A_33_P3290343	2.38372	1.25322	-0.45979	0.793425	Homo sapiens cytochrome P450, family 1, subfamily B, polypeptide 1 (CYP1B1), mRNA [NM_000104]	ATTAGCGTTTAAGGTGAGCATAAATCAACTGTCCATCAGGTGAGGTGTGCTCCATACCCA
RARA	5914	A_32_P5251	2.38877	1.25627	-0.633901	0.622364	Homo sapiens retinoic acid receptor, alpha (RARA), transcript variant 2, mRNA [NM_001024809]	GGGGGGTTCCCCCTGTACATACCCTGCCATACCAACCCCAGGTATTAATTCTCGCTGGTT
LINC00882	100302640	A_21_P0003154	2.39971	1.26286	-0.67942	0.583438	Homo sapiens long intergenic non-protein coding RNA 882 (LINC00882), long non-coding RNA [NR_028303]	TGCACCTGCCATCTTATGCAGAAATGACCTGAAGACAGACTGAAACAACGTGTTCTACAG
SNHG5	387066	A_19_P00321546	2.40836	1.26805	-0.655839	0.612213	Homo sapiens small nucleolar RNA host gene 5 (non-protein coding) (SNHG5), long non-coding RNA [NR_003038]	ACTGTTGTGTGAAAAGCTGATAAGAAAACCATCCAGAAAAAAGCTCTTCGTTTTACAAAC
LAMTOR5-AS1	101410535	A_21_P0010545	2.40876	1.26829	-0.656539	0.611751	Homo sapiens LAMTOR5 antisense RNA 1 (LAMTOR5-AS1), long non-coding RNA [NR_102697]	TGTAAGCCTGTGGACAAATCCTCTGATGCCTTGATACCTCGGTTTTCCCCCACTATAAAT
LINC00963	100506190	A_19_P00322932	2.41048	1.26932	-0.684301	0.585021	Homo sapiens long intergenic non-protein coding RNA 963 (LINC00963), long non-coding RNA [NR_038955]	GAGCTTTCCAGCCTGTGCTAAGAAAACTGCCCCACATCATCTGCAGTAGGACGGGGGAGT
FLJ37035	399821	A_21_P0007029	2.41163	1.27001	-0.634036	0.635975		AGACCTGTTGAAAATCATGAATACAAAGAGAGGTCGTTTGCTTCTGTGCTTCAATTCTAT
		A_21_P0012002	2.41308	1.27088	-0.472679	0.798198	heterogeneous nuclear ribonucleoprotein A1 pseudogene 57 [Source:HGNC Symbol;Acc:48787] [ENST00000431359]	TCATTGGAGAGTTAAGCTTTGAAACAGCTGATGAGAGCCTGAGGAGCCATTTTGAGCAGT
LOC101927171	101927171	A_19_P00319254	2.41866	1.27421	-0.684157	0.590054	PREDICTED: Homo sapiens uncharacterized LOC101927171 (RP11-345L23.1), ncRNA [XR_242040]	CGAAGCTTTTGAAGGTTTAAGGATCACCTATTTATTGACAAAATTGTTTCCGTGGCTTAA
SNHG5	387066	A_19_P00317473	2.43094	1.28151	-0.750237	0.531275	Homo sapiens small nucleolar RNA host gene 5 (non-protein coding) (SNHG5), long non-coding RNA [NR_003038]	ACGAAAAAACTTCCAGAACATCTGGGAGAATATTTAATGGAAAATCGCTTGGTTAAAACC
LOC101927497	101927497	A_33_P3265872	2.43789	1.28563	-0.628698	0.656937	Homo sapiens uncharacterized LOC101927497 (LOC101927497), transcript variant 1, long non-coding RNA [NR_110086]	TGAGATTAAAACCCCTGAAAGCTGCCACACCGTGAAAACAAGGCCTCCTTCACATTAAAG
TTC28-AS1	284900	A_33_P3362143	2.44705	1.29105	-0.663097	0.627949	Homo sapiens TTC28 antisense RNA 1 (TTC28-AS1), transcript variant 2, long non-coding RNA [NR_026962]	CATCTGTGGATTGTTCTGTCACTTATTTTCTTTAATAAATGGGTTTCTGAACCTCTGTTG
LOC101929344	101929344	A_23_P342751	2.45125	1.29352	-0.61497	0.678547	Homo sapiens uncharacterized LOC101929344 (LOC101929344), long non-coding RNA [NR_120426]	TCATTGAATACTCTCCCTCAGCTCCAGGGTACCATATAGAGTTTTCTTGTATTTTAGAGT
LINC00341	79686	A_23_P14302	2.46698	1.30275	-0.710424	0.592322	Homo sapiens long intergenic non-protein coding RNA 341 (LINC00341), long non-coding RNA [NR_026779]	TTGACGTTTTCCTCCCCTTCCTTTTGTGCAAGTTGGAAGTAGCAGTGTTCTAAAAGATGG
		A_33_P3271121	2.4717	1.3055	-0.689051	0.616452		CCTGCTTATTCTTTCCAAGTTAGTAGGCAGATTGGAACTATAGAATTTATCCGTGATAAT
SLC13A5	284111	A_23_P66739	2.47844	1.30943	-0.738473	0.57096	Homo sapiens solute carrier family 13 (sodium-dependent citrate transporter), member 5 (SLC13A5), transcript variant 1, mRNA [NM_177550]	TTCTTGTGCTGCTCTGGAAGAGAGGCAGTAGCAAAGAGATGAGCTCCTGGATGGCATTTT
		A_32_P115375	2.48744	1.31466	-0.696245	0.618414	Synthetic construct Homo sapiens gateway clone IMAGE:100018904 3' read HNRPA1 mRNA. [CU677925]	TTCCATACTGTTCAAAATAATCTCTTAGGTGATGTTCTTCAGTGTCTTCTTTAATGCCAC
KANK4	163782	A_32_P51237	2.49062	1.3165	-0.683377	0.633127	Homo sapiens KN motif and ankyrin repeat domains 4 (KANK4), mRNA [NM_181712]	ATGCCATATGTACAGTCTTGACTATTTCTGAGTCATCTAGTGGCTCCAATTTGCTCCAGG
HSPB3	8988	A_23_P92730	2.49622	1.31974	-0.753811	0.565933	Homo sapiens heat shock 27kDa protein 3 (HSPB3), mRNA [NM_006308]	TTCCTGTTCAGATGACATGGGGAAGATGATGGTTCAGCCACTGGTACTACGAGAATGTTT
SNHG5	387066	A_19_P00317178	2.4965	1.31991	-0.758682	0.561224	Homo sapiens small nucleolar RNA host gene 5 (non-protein coding) (SNHG5), long non-coding RNA [NR_003038]	CACGAAAAAACTTCCAGAACATCTGGGAGAATATTTAATGGAAAATCGCTTGGTTAAAAC
THRA	7067	A_23_P207742	2.50365	1.32403	-0.593958	0.730074	Homo sapiens thyroid hormone receptor, alpha (THRA), transcript variant 2, mRNA [NM_003250]	GGCATGAGTCTGTTTCCCAAGCTAGACTGTGTCTGAATCATGTCTGTATCCCCAGTGCCC
SLC7A8	23428	A_23_P205489	2.51736	1.33191	-0.626208	0.705702	Homo sapiens solute carrier family 7 (amino acid transporter light chain, L system), member 8 (SLC7A8), transcript variant 2, mRNA [NM_182728]	TTTTTTGTAAAGTTGATGCCTTACTTTTTGGATAAATATTTTTGAAGCTGGTATTTCTAT
LINC00959	387723	A_21_P0000642	2.59513	1.3758	-0.696674	0.679131	Homo sapiens long intergenic non-protein coding RNA 959 (LINC00959), long non-coding RNA [NR_034125]	CATGCTTTTTCGTTGTTTTGTGGATGTACCCAGGGCTATTTACACACTCTTTCATTAAAA
XLOC_002111		A_21_P0002446	2.60899	1.38349	-0.489472	0.894018	BROAD Institute lincRNA (XLOC_002111), lincRNA [TCONS_00004269]	ATTCCTTCCTCTGTCCCCCAGAGATAACCTAGTTCATTATTTTTGGTACATCTCTGTTTC
		A_33_P3234377	2.61499	1.3868	-0.822165	0.56464		GGTAGAATGCTCTCCAGCTCCACCTTCACCACTAATATATGTTTGTATAATTAATATCTA
LOC644838	644838	A_19_P00322436	2.61894	1.38898	-0.72628	0.662703		CTGTCTCTAACTATGAGTTACTTGTGATTAACTTCAAATATTCTCTCCATAAGAAGAGGC
LINC00662	148189	A_33_P3705884	2.62903	1.39453	-0.720217	0.674313	long intergenic non-protein coding RNA 662 [Source:HGNC Symbol;Acc:27122] [ENST00000561521]	GTAGAATATATGAATGAACATTTCTCAGCCCATTGAGGCCTATCATGTGAAACCAAATAT
SCAMP1-AS1	728769	A_33_P3781394	2.63425	1.39739	-0.801443	0.595951	Homo sapiens SCAMP1 antisense RNA 1 (SCAMP1-AS1), long non-coding RNA [NR_105014]	CTGTGCTACTCTCTTCACCTCTCTGAGTCTGTAAAGGATTATTTAAGAATTAAATGAAAC
C6orf48	50854	A_33_P3353051	2.65536	1.40891	-0.75263	0.656278	Homo sapiens chromosome 6 open reading frame 48 (C6orf48), transcript variant 4, mRNA [NM_001287483]	TGGAGTTTCTGGTGTCTTTGCTTGGAACTGACCTAGCTCGTGGCAGGGGGAACTCGGCTA
LINC00467	84791	A_19_P00318494	2.66064	1.41177	-0.746582	0.665191	Homo sapiens long intergenic non-protein coding RNA 467 (LINC00467), long non-coding RNA [NR_026761]	TACAAAAACATTGATGCGCTGGCTTGGGGATTTGAATTTGAACATCTTTCACACTAAGTT
LINC00467	84791	A_23_P1014	2.66295	1.41303	-0.746787	0.666241	Homo sapiens long intergenic non-protein coding RNA 467 (LINC00467), long non-coding RNA [NR_026761]	CCAGCACTGTGAAGCCTACAAAAACATTGATGCGCTGGCTTGGGGATTTGAATTTGAACA
TOLLIP-AS1	255512	A_33_P3681776	2.66299	1.41305	-0.77061	0.642437	Homo sapiens TOLLIP antisense RNA 1 (head to head) (TOLLIP-AS1), long non-coding RNA [NR_029409]	TTTTTGGCTTTTATCTTACATATAAACAAGCGTACCCAGGTGGACGCCTTCCTCCTCGTG
TSC22D1	8848	A_33_P3296205	2.71845	1.44279	-0.74589	0.696896	Homo sapiens TSC22 domain family, member 1 (TSC22D1), transcript variant 1, mRNA [NM_183422]	CTACACAATTGTAAGGTGTCACTGTATTTAACTGTTGCACTTGTCAACTTTCAATAAAGC
IGFL1	374918	A_33_P3289845	2.7372	1.4527	-0.732367	0.720333	Homo sapiens IGF-like family member 1 (IGFL1), mRNA [NM_198541]	TGAAGCTGATAAACCAGAACTGCGACTCAGCCCGGACCTCGGATGACAGGCTTTGTCGCA
SULF1	23213	A_23_P43164	2.75981	1.46457	-0.771427	0.693139	Homo sapiens sulfatase 1 (SULF1), transcript variant 3, mRNA [NM_015170]	TGTTGCATGTGTTTTACCTCGACTTGCTAAAATCGATTAGCAGAAAGGCATGGCTAATAA
SNHG17	388796	A_19_P00322967	2.77714	1.4736	-0.715992	0.757606	Homo sapiens small nucleolar RNA host gene 17 (non-protein coding) (SNHG17), transcript variant 2, long non-coding RNA [NR_027241]	GTGCCCAGTGGCCCCAGGTGACGTGTCTTCAAGAAGAGGCTGAGCTGCGGTGCTTGTAAG
PPP1R3C	5507	A_23_P35414	2.77974	1.47495	-0.800872	0.674079	Homo sapiens protein phosphatase 1, regulatory subunit 3C (PPP1R3C), mRNA [NM_005398]	AGCATCCATACTTTTCTACTGTAAATATTTCACTCTCCTCTAGCTATCCTTGATGAGCTT
GCLC	2729	A_23_P145114	2.7833	1.4768	-0.752629	0.724166	Homo sapiens glutamate-cysteine ligase, catalytic subunit (GCLC), transcript variant 1, mRNA [NM_001498]	AGAATGCCTGGTTTTCGTTTGCAATTTGCTTGTGTAAATCAGGTTGTAAAAAGGCAGATA
EPB41L4A-AS1	114915	A_23_P58538	2.79462	1.48265	-0.811011	0.671643	Homo sapiens EPB41L4A antisense RNA 1 (EPB41L4A-AS1), long non-coding RNA [NR_015370]	AGTTGCCTGGATCATTTGAAATTTCTGGGAGTCTGAGGAGTACTGACATAATTACCTGCT
SNHG17	388796	A_19_P00322220	2.80003	1.48544	-0.700734	0.784706	Homo sapiens small nucleolar RNA host gene 17 (non-protein coding) (SNHG17), transcript variant 2, long non-coding RNA [NR_027241]	TGTGCCCAGTGGCCCCAGGTGACGTGTCTTCAAGAAGAGGCTGAGCTGCGGTGCTTGTAA
THNSL1	79896	A_33_P3331601	2.83858	1.50517	-0.805822	0.699349	Homo sapiens threonine synthase-like 1 (S. cerevisiae) (THNSL1), mRNA [NM_024838]	CTGGCAGCTGAAACTGCACACAACTGATACACATATTTAATTTGTATTCCTTTGTAGTAA
PALM	5064	A_33_P3384287	2.87373	1.52292	-0.766039	0.756885	Homo sapiens paralemmin (PALM), transcript variant 1, mRNA [NM_002579]	ACGAGGCCCCCGATGTTCTTGATTTTCCCAGAGAAGCAAATAAACAGCGTGAACAGCCCC
SNHG17	388796	A_19_P00318304	2.88764	1.52989	-0.694828	0.835063	Homo sapiens small nucleolar RNA host gene 17 (non-protein coding) (SNHG17), transcript variant 2, long non-coding RNA [NR_027241]	TGTGTGCCCAGTGGCCCCAGGTGACGTGTCTTCAAGAAGAGGCTGAGCTGCGGTGCTTGT
SNHG17	388796	A_19_P00317793	2.92975	1.55078	-0.787574	0.763204	Homo sapiens small nucleolar RNA host gene 17 (non-protein coding) (SNHG17), transcript variant 2, long non-coding RNA [NR_027241]	ACCTCTGTCCTGTGTGCCCAGTGGCCCCAGGTGACGTGTCTTCAAGAAGAGGCTGAGCTG
JDP2	122953	A_23_P117582	2.94759	1.55953	-0.847952	0.711582	Homo sapiens Jun dimerization protein 2 (JDP2), transcript variant 1, mRNA [NM_130469]	GGGGTGCATTTCCATCCTTGTAAACCCTTCATAGTACTCAGTCCTGTATCGCTCAGTAAA
ULBP1	80329	A_33_P3422802	3.23351	1.6931	-0.96522	0.72788	Homo sapiens UL16 binding protein 1 (ULBP1), mRNA [NM_025218]	CTCTGCACTATGAACCCAAACCCAGCTCAAAAAGATAAAATCTAGTCATTTAAGATAATC
CYP1B1	1545	A_23_P209625	3.28847	1.71742	-0.923711	0.793705	Homo sapiens cytochrome P450, family 1, subfamily B, polypeptide 1 (CYP1B1), mRNA [NM_000104]	CTGTGTTTATATGGAAGAAAGTAAGGTGCTTGGAGTTTACCTGGCTTATTTAATATGCTT
TSC22D3	1831	A_33_P3237634	3.29589	1.72067	-0.907831	0.812835	Homo sapiens TSC22 domain family, member 3 (TSC22D3), transcript variant 2, mRNA [NM_004089]	CCTTATCCTGATGTATGGTTCCAGGATTTGGATTTTGATTTTCCAAATGTAGCTTGAAAT
ZNF385C	201181	A_33_P3340580	3.34586	1.74238	-0.807804	0.934573	Homo sapiens zinc finger protein 385C (ZNF385C), mRNA [NM_001242704]	GATAACAATTGTGGTTTTATTGTGTCCAACCAATGCATCAATAAATGAACTTGAAGCCCA
SNHG17	388796	A_24_P860703	3.38066	1.7573	-0.936777	0.820526	Homo sapiens small nucleolar RNA host gene 17 (non-protein coding) (SNHG17), transcript variant 1, long non-coding RNA [NR_015366]	CCATGCCTGGAATGACTTTAATAACCAAGAGTTTTATTTTTGAATTTGTAGCTGTCGTTC
FBXL16	146330	A_23_P406385	3.57886	1.8395	-0.871276	0.968222	Homo sapiens F-box and leucine-rich repeat protein 16 (FBXL16), mRNA [NM_153350]	ATGCGGAAGATATAACCTTATATTTGGTAAGTGTTTCTTGTGCTATTTTATCACGTGACC
C11orf96	387763	A_32_P74409	3.71998	1.8953	-1.04518	0.850119	Homo sapiens chromosome 11 open reading frame 96 (C11orf96), mRNA [NM_001145033]	ATGGCTGAAGGCATTTATTTAACGATCTTTTTACCTGGATATGTCTGTGAGGCTCCTGAA
CRIP1	1396	A_33_P3251703	4.02002	2.0072	-1.02768	0.979526	Homo sapiens cysteine-rich protein 1 (intestinal) (CRIP1), mRNA [NM_001311]	ATGCCCAGGGCTCCCTTGTTGCCCCTAATGCTCTCAGTAAACCTGAACACTTGGAAAACC
CRIP1	1396	A_23_P44674	4.32623	2.11311	-1.05082	1.0623	Homo sapiens cysteine-rich protein 1 (intestinal) (CRIP1), mRNA [NM_001311]	CTACGTAGCCATGTTTGGGCCTAAAGGCTTTGGGCGGGGCGGAGCCGAGAGCCACACTTT
