# Supplementary material for: ZNF185 is a p63 target gene critical for epidermal differentiation and squamous cell carcinoma development
Source: Oncogene. 2018 Oct 18;38(10):1625–38. doi: 10.1038/s41388-018-0509-4 (PMC6755960; doi:10.1038/s41388-018-0509-4)
Supplement: Supplementary file 6 — Supplementary Table 4 - data sets [file 41388_2018_509_MOESM6_ESM.xlsx]

## Sheet: Foglio1
	Smirnov et al. Supplementary Table S4 In this table are shown the main datasets used in the study with the description of the tissue of origin, number of normal and tumour samples, indication if tumour samples are paired with normal samples of the same patien, platform used for microarray, the journal in which the study was published, and the links to Pubmed and GEO pages of the study
	GEO ID	Tissue	number of samples		paired	Platform	Published:	Links
			normal	tumour
	GSE25099	oral cavity	22	57	no	Affymetrix Human Exon 1.0 ST Array	PLoS One 2011/08/11	PubMed link	GEO link
	GSE12452	nasopharynx	10	31	no	Human Genome U133 Plus 2.0 Array	Cancer Res 2006/08/01	PubMed link	GEO link						http://www.ncbi.nlm.nih.gov/geo/query/acc.cgi?acc=GSE12452
	GSE2379	hypopharynx	4	34	no	Human Genome U95A-Av2 Array	Oncogene 2004/04/01	PubMed link	GEO link
	GSE3524	oral cavity	4	16	no	Human Genome U133A Array	Cancer Genet Cytogenet 2004/10/01	PubMed link	GEO link
	GSE7803	cervix	10	21	no	Human Genome U133A Array	Cancer Res 2007/11/01	PubMed link	GEO link
	GSE9750	cervix	24	33	no	Human Genome U133A Array	Genes Chrom Cancer 2008/09/01	PubMed link	GEO link
	GSE20347	esophagus	17	17	yes	Human Genome U133A 2.0 Array	BMC Genomics 2010/10/18	PubMed link	GEO link
	GSE23400	esophagus	53	53	yes	Human Genome U133A Array	Clin Cancer Res 2011/05/01	PubMed link	GEO link
