# Supplementary material for: ZNF185 is a p63 target gene critical for epidermal differentiation and squamous cell carcinoma development
Source: Oncogene. 2018 Oct 18;38(10):1625–38. doi: 10.1038/s41388-018-0509-4 (PMC6755960; doi:10.1038/s41388-018-0509-4)
Supplement: Supplementary file 7 — Supplementary Table 5 - GO analyses [file 41388_2018_509_MOESM7_ESM.xlsx]

## Sheet: Fig 1d RNA seq
	Smirnov et al. Supplementary Table S5 In this file are shown the Gene Ontology analyses of RNA seq (Fig 1d), gene array (Fig 4c) and TCGA expression correlation (Fig 6e). Tables contatin the information about the number of genes from the list which were found in presented GO groups, fold enrichment, p-value, and FDR values for each GO group. On the left, are shown the lists of genes for each GO g…
	GO biological process	Genes from list	Fold Enrichment	P-val	FDR		skin development		cornification		peptide cross-linking		programmed cell death		lipid metabolic process		detection of stimulus involved in sensory perception		ncRNA metabolic process		establishment of skin barrier		mRNA processing		RNA splicing		DNA repair		regulation of cell adhesion
	skin development	105	4.16	5.07e-30	3.97e-26		LCE1D	8.62413	KRT3	3.55667	LCE1D	8.62413	ADAMTSL4	5.95005	GM2A	2.32376	ASIC3	8.85492	RPP21	4.41395	ABCA12	13.0643	UBL5	2.47506	UBL5	2.47506	TP73	9.43884	FLCN	2.49792		log FC	14
	cornification	60	7.94	4.47e-29	2.33e-25		KRT3	3.55667	EVPL	4.1705	EVPL	4.1705	KRT3	3.55667	ALOX15B	4.63385	CHRNA9	12.2162	RPS8	2.06613	CLDN1	4.00934	ERN1	2.53912	ERN1	2.53912	TREX2	4.62682	BCL6	4.06041			8
	peptide cross-linking	35	8.79	1.42e-18	2.01e-15		EVPL	4.1705	SPRR2B	7.6764	SPRR2B	7.6764	TP73	9.43884	PSAPL1	13.4764	AZGP1	12.8284	SNAPC5	2.82667	TMEM79	6.84537	LGALS3	3.2668	LGALS3	3.2668	MPP7	2.13204	VAV3	6.5124			2
	programmed cell death	143	2.05	2.43e-14	2.24e-11		SPRR2B	7.6764	KRT4	3.06321	SPRR3	4.04728	C5AR1	9.43884	CYP1A1	3.64897	BEST1	3.00041	RPS2	2.69345	CLDN4	6.58207	FAM103A1	2.29265	C1QBP	2.07822	C20orf151	8.98241	GSN	2.68916
	lipid metabolic process	150	1.80	5.87e-11	3.99e-08		KRT4	3.06321	KLK13	9.03041	LCE2C	7.82834	ALOX15B	4.63385	CKB	9.16136	SEMA5B	5.03411	RPS19	4.0992	GRHL3	6.77754	C1QBP	2.07822	ZMAT5	2.00682	HAP1	4.15317	EPHB6	7.17415
	detection of stimulus involved in sensory perception	5	0.14	4.5e-10	2.61e-07		KLK13	9.03041	KRT75	5.55248	TGM1	7.30652	EVPL	4.1705	NUDT7	3.1283			RNF113A	2.61198	GRHL1	6.98247	ZMAT5	2.00682	RNF113A	2.61198	TMEM189-UBE2V1	2.04379	TACSTD2	3.3144
	ncRNA metabolic process	7	0.19	1.57e-08	7.02e-06		KRT75	5.55248	KRT78	7.20824	LCE1C	2.71285	SPRR2B	7.6764	PIK3C2B	3.2113			RPS9	2.54702	RPTN	12.2596	RNF113A	2.61198			SWSAP1	2.97308	UNC13D	3.42212
	establishment of skin barrier	12	8.89	2.68e-07	9.12e-05		KRT78	7.20824	DSG3	3.34983	DCN	5.00586	KRT4	3.06321	ETNK2	3.13466					KRT16	5.41028					HINFP	2.13702	SFTPD	9.40282
	mRNA processing	7	0.22	3.31e-07	0.000106		RYR1	10.4643	PRSS8	4.20405	KRT2	3.01112	KLK13	9.03041	DEGS1	2.20628					ALOX12B	6.49219					BTG2	2.03412	KLF4	3.92942
	RNA splicing	6	0.22	2.9e-06	0.000657		ABCA12	13.0643	CASP14	9.87198	IVL	7.95481	KRT75	5.55248	LPPR2	2.86629					FLG	10.2588					EEPD1	3.95418	IL20RB	2.29318
	DNA repair	11	0.32	9.82e-06	0.00157		ACVR1B	2.02756	KRT23	10.3831	LCE2B	11.8787	PDK2	2.95524	GDE1	2.08832					ALOXE3	3.96281					CDKN2D	2.77061	HES1	2.25113
	regulation of cell adhesion	69	1.60	0.000386	0.0324		DSG3	3.34983	KRT79	3.33739	PRR9	5.18629	KRT78	7.20824	TM7SF2	4.52093					FLG2	9.69317							EPB41L4B	3.13565
							S100A7	12.6858	SPRR3	4.04728	LCE1B	11.169	RASSF5	2.16595	CYB5R1	2.49267													NINJ1	2.03682
							LCE6A	10.1856	TGM1	7.30652	DSP	3.74022	SHF	10.7416	SMPDL3B	2.75911													CEBPB	3.00155
							PRSS8	4.20405	KRT80	7.70041	SPRR4	5.42018	LGALS7B	10.3541	LRAT	10.1535													SERPINE1	2.58953
							CASP14	9.87198	KRT27	2.03212	KRT10	6.7131	LGALS7	8.33437	ADH7	9.09954													DUSP10	2.73999
							FOSL2	2.07949	KRT2	3.01112	SPRR2E	7.33123	TNFAIP8	2.25391	ACADS	2.08972													CELSR2	3.72548
							ASPRV1	9.18137	TMEM79	6.84537	LCE1F	11.3069	ACVR1B	2.02756	PITPNM3	2.59562													NOD2	5.15891
							KRT23	10.3831	KRT6A	3.17528	LCE3D	7.94211	DSG3	3.34983	PLA2G3	3.15836													LGALS3	3.2668
							KRT79	3.33739	IVL	7.95481	LCE3E	7.82815	GSN	2.68916	HPGD	13.2251													ZBTB7B	2.73401
							SPRR3	4.04728	KRT6C	5.85052	SPRR1A	7.37437	TOX3	9.59064	EDN2	9.78505													RASGRP1	4.58707
							DNASE1L2	3.38501	KRT17	3.41883	PI3	8.43159	BNIPL	7.71882	FABP5	4.98273													FLOT1	2.48414
							LCE2C	7.82834	PKP1	3.86236	LCE2D	9.71334	BCL2L10	2.42165	POR	2.13307													CD24	2.35192
							SCEL	4.91493	PERP	2.7007	FLG	10.2588	PLAG1	2.24206	PLA2G6	3.09511													CITED2	3.86802
							TGM1	7.30652	RPTN	12.2596	SPRR2A	5.9981	LCN2	7.85955	SULT2B1	9.38893													MAP2K5	2.3141
							KRT80	7.70041	SPRR2G	8.07773	SPRR1B	6.76228	PRSS8	4.20405	GDPD3	6.44966													MUC1	4.86415
							LCE1C	2.71285	SPINK5	6.81437	LCE2A	8.27943	CASP14	9.87198	SGPP2	8.96648													ECM2	2.58241
							KRT27	2.03212	DSP	3.74022	TGM3	9.93128	KRT23	10.3831	SLC44A4	7.00874													SEMA5A	2.63269
							KRT2	3.01112	DSC1	8.39587	SPRR2D	5.56972	KRT79	3.33739	PNPLA2	2.60375													ERBB3	3.99069
							LRP10	2.60529	KLK5	6.02316	LCE1A	8.09019	TLR2	2.90205	ABCG1	2.9652													CD36	10.2879
							CLDN1	4.00934	KRT16	5.41028	SPRR2F	5.22026	SPRR3	4.04728	TMEM150A	2.02122													ARG1	10.3834
							TMEM79	6.84537	LIPM	8.92849	BGN	9.75679	DYNLL1	2.59544	ACOX1	2.58545													FBLN2	3.50837
							KRT6A	3.17528	KRT10	6.7131	KRT1	8.14333	CARD18	4.36712	PLA2G4D	4.29903													ZBTB16	13.4688
							APCDD1	5.56219	KRT76	5.77608	TGM5	8.15776	EPB41L3	3.25809	DGAT2	8.82907													CD86	4.84972
							IVL	7.95481	SPRR2E	7.33123	CSTA	5.08492	IFI27	11.0105	SPNS2	7.67532													SPINK5	6.81437
							LCE2B	11.8787	LCE3D	7.94211			TP53INP1	2.61535	SESN2	2.7084													ASS1	4.32393
							CLDN4	6.58207	PCSK6	2.99642			CHAC1	3.99671	DHRS3	3.90878													SOCS1	2.04592
							KRT6C	5.85052	KRT9	2.7754			NEU2	9.03041	TMEM86A	5.40228													MINK1	2.08718
							KRT17	3.41883	SPRR1A	7.37437			CEBPB	3.00155	SPTLC3	3.51867													CD55	2.86968
							GRHL3	6.77754	LIPN	9.54098			TGM1	7.30652	THEM5	9.18513													IL36B	8.93276
							PKP1	3.86236	KRT13	4.47404			CTSH	12.1251	RBP1	3.47367													B4GALNT2	5.09796
							PERP	2.7007	PI3	8.43159			KRT80	7.70041	ADM	2.78364													EPHB3	5.48207
							WNT10A	5.93093	FLG	10.2588			ERN1	2.53912	DHRS9	5.98944													CCL5	9.89285
							CNFN	7.59081	SPRR2A	5.9981			KRT27	2.03212	PNPLA1	12.5044													PLA2G2F	11.6973
							PRR9	5.18629	SPRR1B	6.76228			KRT2	3.01112	PLCD1	2.96527													LMO7	3.69704
							GRHL1	6.98247	LIPK	11.4149			PIM3	2.18966	SULT1E1	2.24797													CYP1B1	4.86962
							RPTN	12.2596	CDSN	9.45019			TMEM79	6.84537	CYP39A1	3.59809													CAMSAP3	2.26499
							SPRR2G	8.07773	SPRR2D	5.56972			GJB6	4.93797	PLA2G4E	7.0635													NFKBIZ	2.03892
							GBA	2.99942	KRT6B	6.48327			KRT6A	3.17528	RDH12	9.10056													KANK1	2.02526
							SPINK5	6.81437	LCE1A	8.09019			CD24	2.35192	IMPA2	5.28442													C1QBP	2.07822
							FOXN1	7.09654	SPRR2F	5.22026			TNFRSF10C	2.14236	FUT3	5.30493													RGCC	2.61733
							LCE1B	11.169	PPL	5.29137			CARD14	8.06391	INSIG2	7.4178													EGR3	9.92497
							DSP	3.74022	DSG1	8.26629			IVL	7.95481	INPP5J	3.59106													CDSN	9.45019
							DSC1	8.39587	JUP	4.06816			MKNK2	2.6748	PIP5K1B	6.48505													NRARP	3.60558
							KLK5	6.02316	DSC2	3.25689			RNF152	2.30252	CYP2W1	10.268													COL1A1	3.0453
							KRT16	5.41028	DSG4	9.30864			SORT1	5.40248	DHRS11	2.13323													JUP	4.06816
							LIPM	8.92849	KRT77	8.81478			KRT6C	5.85052	CRABP2	13.3378													ABI3BP	9.36589
							SPRR4	5.42018	KRT1	8.14333			KRT17	3.41883	RBP1	3.47367													NPNT	2.04101
							KRT10	6.7131	TGM5	8.15776			ERBB3	3.99069	PPAP2A	2.1477													GPNMB	7.64942
							KRT76	5.77608	CSTA	5.08492			PKP1	3.86236	C5orf4	4.38519													MAP3K8	3.49355
							SPRR2E	7.33123					PERP	2.7007	ELOVL3	8.14245													PRKG1	10.2274
							OVOL1	6.13762					HMOX1	4.07247	ABHD6	2.5221													IL1RN	5.11026
							LCE1F	11.3069					RPTN	12.2596	PLCE1	8.62413													IGF2	6.53867
							LCE3D	7.94211					ZBTB16	13.4688	ERBB3	3.99069													CEACAM6	9.45652
							LCE3E	7.82815					SPRR2G	8.07773	CD36	10.2879													ANK3	3.66109
							CERS3	3.11374					SPINK5	6.81437	APOE	2.86372													EFNA1	2.74319
							PCSK6	2.99642					FAM162A	2.69252	TNFAIP8L3	6.48492													DACT2	2.5187
							KRT9	2.7754					PHLDA3	2.28334	CD86	4.84972													SPOCK1	4.39737
							SPRR1A	7.37437					NUPR1	4.15567	GBA	2.99942													WNT4	7.08041
							ACER1	8.63355					S100A9	8.07701	ELOVL7	3.13804
							LIPN	9.54098					S100A8	8.5126	LIPH	5.04852
							ALOX12B	6.49219					NOX5	2.99759	MGST2	3.10002
							FOXQ1	3.64622					DSP	3.74022	SOCS1	2.04592
							KRT13	4.47404					DSC1	8.39587	ITGB8	2.65174
							CTSL2	2.22605					KLK5	6.02316	HSD11B2	4.81811
							PI3	8.43159					KRT16	5.41028	EPHX3	8.95912
							LCE2D	9.71334					CHI3L1	9.45652	PLD1	5.01375
							FLG	10.2588					LIPM	8.92849	ACSL1	2.21448
							SPRR2A	5.9981					H1F0	2.98351	CTSA	2.70428
							SPRR1B	6.76228					IFI6	3.33187	EGF	2.76015
							FA2H	10.9114					KRT10	6.7131	B4GALNT2	5.09796
							LCE2A	8.27943					KRT76	5.77608	SERAC1	2.06103
							TXNIP	5.21041					SPRR2E	7.33123	GLTPD1	2.60616
							LIPK	11.4149					GADD45B	2.09768	PLBD1	4.87504
							TGM3	9.93128					SERPINB9	10.0408	LIPM	8.92849
							CDSN	9.45019					LCE3D	7.94211	STARD10	3.14849
							SPRR2D	5.56972					PCSK6	2.99642	CES3	3.31954
							COL1A1	3.0453					PPP1R15A	2.14076	PLA2G2F	11.6973
							POU3F1	2.81744					KRT9	2.7754	ETFDH	2.73457
							KRT6B	6.48327					ZNF385B	8.65508	CERS3	3.11374
							LCE1A	8.09019					SPRR1A	7.37437	NEU2	9.03041
							SPRR2F	5.22026					TIAM1	3.00548	CEBPA	7.94413
							PPL	5.29137					LIPN	9.54098	ACER1	8.63355
							DSG1	8.26629					MX1	3.67109	GLTP	4.55176
							JUP	4.06816					KRT13	4.47404	PLA2G4F	5.49395
							DSC2	3.25689					BMF	7.64489	HSD3B7	2.16076
							ALOXE3	3.96281					PIM1	3.65857	LIPN	9.54098
							DSG4	9.30864					CTSL2	2.22605	ALOX12B	6.49219
							FLG2	9.69317					CYP1B1	4.86962	CRAT	2.3827
							KRT77	8.81478					PI3	8.43159	PBX1	3.15054
							KRT1	8.14333					FLG	10.2588	CYP2C18	12.603
							SLC27A4	2.35068					CRYAB	4.78638	LRP1	3.28401
							TGM5	8.15776					SPRR2A	5.9981	APOB	11.0806
							DACT2	2.5187					SPRR1B	6.76228	OSBPL2	2.00057
							CSTA	5.08492					GSDMA	4.67982	CYP1B1	4.86962
													CST3	2.12731	CPT1B	3.56699
													HCAR2	3.46738	MLYCD	2.71433
													MAP3K10	2.17893	GPLD1	10.6977
													PRDX5	2.37756	FAAH2	9.57454
													LIPK	11.4149	FA2H	10.9114
													C1QBP	2.07822	CYP3A5	10.4199
													CDSN	9.45019	ADIPOR1	2.1759
													MAPK3	3.42457	IRS2	2.40989
													BEX2	4.01499	SPTSSB	10.1143
													SPRR2D	5.56972	CYP2R1	3.13943
													NFATC4	2.1784	LIPK	11.4149
													KRT6B	6.48327	RDH16	9.50828
													LCE1A	8.09019	ECH1	2.89181
													PPP2R2B	10.1962	CWH43	5.70701
													CYFIP2	3.25659	SMPD3	9.33688
													DAPK1	3.7837	PLD2	2.36636
													SPRR2F	5.22026	AKR1C2	4.31633
													PPL	5.29137	MAPK3	3.42457
													DSG1	8.26629	CES2	3.62753
													DDIT3	2.89588	ACSBG1	9.45652
													PRODH	5.36079	HSD17B2	3.57127
													JUP	4.06816	ABCA2	2.76522
													DSC2	3.25689	ELOVL4	3.87072
													CIDEA	5.12134	CIDEA	5.12134
													UNC5B	5.99523	B3GALT4	5.03027
													IGFBP3	5.74943	PNLIPRP3	5.33767
													CDKN2D	2.77061	BCO2	4.62107
													ARRB1	3.49795	ALOXE3	3.96281
													CLU	2.17937	DEGS2	11.1144
													SH3KBP1	3.15186	PLA2G4B	3.56456
													DSG4	9.30864	CLU	2.17937
													ACAA2	3.49155	SDR16C5	3.0277
													KRT77	8.81478	LRP10	2.60529
													KRT1	8.14333	ACAA2	3.49155
													TGM5	8.15776	CYP7B1	2.31909
													CSTA	5.08492	SMPD1	2.20429
													TNFSF10	4.03085	IL1RN	5.11026
													BCL3	2.21802	ALDH3B2	9.89354
													CDKN1A	2.21564	AKR1B10	6.49663
															PLD3	2.76826
															SLC27A4	2.35068
															ALDH5A1	2.84866
															PCK2	2.99639
															WNT4	7.08041
															ABHD4	3.1103

## Sheet: Fig 4c HEKn gene array siZNF185
Smirnov et al. Supplementary Table S5 In this file are shown the Gene Ontology analyses of RNA seq (Fig 1d), gene array (Fig 4c) and TCGA expression correlation (Fig 6e). Tables contatin the information about the number of genes from the list which were found in presented GO groups, fold enrichment, p-value, and FDR values for each GO group. On the left, are shown the lists of genes for each GO g…
	GO biological process	Genes from list	Fold Enrichment	P-val	FDR		peptide cross-linking		keratinization		keratinocyte differentiation		epidermal cell differentiation		epidermis development		skin development
							Gene	log FC	Gene	log FC	Gene	log FC	Gene	log FC	Gene	log FC	Gene	log FC
	peptide cross-linking	19	37.44	8.04E-23	1.26E-18		LCE5A	-3.73885	KLK13	-1.40364	KLK13	-1.40364	KLK13	-1.40364	KLK13	-1.40364	KLK13	-1.40364
	keratinization	25	12.92	1.11E-19	2.89E-16		LCE3C	-3.1626	LCE5A	-3.73885	LCE5A	-3.73885	LCE5A	-3.73885	LCE5A	-3.73885	LCE5A	-3.73885		log FC	0
	keratinocyte differentiation	29	12.63	1.85E-22	1.45E-18		LCE2C	-3.77271	KRTAP19-1	-1.64807	KRTAP19-1	-1.64807	KRTAP19-1	-1.64807	KRTAP19-1	-1.64807	KRTAP19-1	-1.64807			-2
	epidermal cell differentiation	30	11.29	6.36E-22	3.32E-18		KRT2	-1.2833	LCE3C	-3.1626	LCE3C	-3.1626	LCE3C	-3.1626	LCE3C	-3.1626	LCE3C	-3.1626			-4
	epidermis development	32	9.12	9.52E-21	2.98E-17		LCE2B	-3.67441	LCE6A	-2.58248	S100A7	-3.0378	S100A7	-3.0378	PLOD1	-2.84266	S100A7	-3.0378
	skin development	31	9.64	9.14E-21	3.57E-17		PRR9	-2.15707	LCE2C	-3.77271	LCE6A	-2.58248	LCE6A	-2.58248	S100A7	-3.0378	LCE6A	-2.58248
							LCE1B	-3.60119	KRT2	-1.2833	DNASE1L2	-2.82522	DNASE1L2	-2.82522	LCE6A	-2.58248	ASPRV1	-2.86133
							C1orf68	-2.15073	LCE2B	-3.67441	LCE2C	-3.77271	LCE2C	-3.77271	KLK7	-2.45006	DNASE1L2	-2.82522
							SPRR4	-3.02816	RPTN	-3.17514	KRT2	-1.2833	KRT2	-1.2833	DNASE1L2	-2.82522	LCE2C	-3.77271
							LCE3A	-3.55223	SPRR2G	-1.75182	LCE2B	-3.67441	LCE2B	-3.67441	LCE2C	-3.77271	KRT2	-1.2833
							LCE3D	-2.62452	LCE1B	-3.60119	PRR9	-2.15707	PRR9	-2.15707	KRT2	-1.2833	LCE2B	-3.67441
							LCE3E	-2.4324	SPRR4	-3.02816	RPTN	-3.17514	RPTN	-3.17514	LCE2B	-3.67441	PRR9	-2.15707
							LCE2D	-4.03552	LCE3A	-3.55223	SPRR2G	-1.75182	SPRR2G	-1.75182	PRR9	-2.15707	RPTN	-3.17514
							FLG	-2.11931	LCE3D	-2.62452	LCE1B	-3.60119	LCE1B	-3.60119	RPTN	-3.17514	SPRR2G	-1.75182
							LCE2A	-3.72995	LCE3E	-2.4324	C1orf68	-2.15073	C1orf68	-2.15073	SPRR2G	-1.75182	LCE1B	-3.60119
							TGM3	-2.46605	LCE2D	-4.03552	SPRR4	-3.02816	SPRR4	-3.02816	LCE1B	-3.60119	C1orf68	-2.15073
							LCE3B	-2.76375	FLG	-2.11931	LCE3A	-3.55223	LCE3A	-3.55223	C1orf68	-2.15073	SPRR4	-3.02816
							LCE1E	-2.58959	LCE2A	-3.72995	LCE3D	-2.62452	LCE3D	-2.62452	SPRR4	-3.02816	LCE3A	-3.55223
							LOR	-2.5327	LIPK	-1.46858	LCE3E	-2.4324	LCE3E	-2.4324	LCE3A	-3.55223	LCE3D	-2.62452
									TGM3	-2.46605	LCE2D	-4.03552	LCE2D	-4.03552	LCE3D	-2.62452	LCE3E	-2.4324
									CDSN	-2.58899	FLG	-2.11931	FLG	-2.11931	LCE3E	-2.4324	LCE2D	-4.03552
									KRT37	-3.53793	LCE2A	-3.72995	LCE2A	-3.72995	LCE2D	-4.03552	FLG	-2.11931
									LCE3B	-2.76375	LIPK	-1.46858	LIPK	-1.46858	FLG	-2.11931	LCE2A	-3.72995
									LCE1E	-2.58959	TGM3	-2.46605	TGM3	-2.46605	LCE2A	-3.72995	LIPK	-1.46858
									LOR	-2.5327	CDSN	-2.58899	CDSN	-2.58899	LIPK	-1.46858	TGM3	-2.46605
											KRT37	-3.53793	KRT37	-3.53793	TGM3	-2.46605	CDSN	-2.58899
											LCE3B	-2.76375	CLIC5	-2.04302	CDSN	-2.58899	KRT37	-3.53793
											LCE1E	-2.58959	LCE3B	-2.76375	KRT37	-3.53793	FLG2	-2.37703
											LOR	-2.5327	LCE1E	-2.58959	CLIC5	-2.04302	LCE3B	-2.76375
													LOR	-2.5327	LCE3B	-2.76375	LCE1E	-2.58959
															LCE1E	-2.58959	LOR	-2.5327
															LOR	-2.5327

## Sheet: Fig 6e TCGA HNSC co-exp
Smirnov et al. Supplementary Table S5 In this file are shown the Gene Ontology analyses of RNA seq (Fig 1d), gene array (Fig 4c) and TCGA expression correlation (Fig 6e). Tables contatin the information about the number of genes from the list which were found in presented GO groups, fold enrichment, p-value, and FDR values for each GO group. On the left, are shown the lists of genes for each GO g…
	GO biological process	Genes from list	Fold Enrichment	P-val	FDR		desmosome organization		cell-cell adhesion		establishment of skin barrier		keratinization		peptide cross-linking
							PVRL1	0.558	DSG3	0.571	ABCA12	0.598	EVPL	0.629	EVPL	0.629		Pearson's	0.75
	desmosome organization	6	45.41	3.34E-08	3.27E-05		PKP3	0.511	PVRL1	0.558	TMEM79	0.658	SPRR2B	0.649	SPRR2B	0.649			0.5
	cell-cell adhesion	24	3.98	2.18E-08	2.27E-05		PERP	0.595	MPZL2	0.653	SFN	0.503	KLK13	0.54	TGM1	0.516			0
	establishment of skin barrier	7	26.49	4.22E-08	3.88E-05		GRHL1	0.535	PKP3	0.511	GRHL3	0.646	KRT78	0.632	ANXA1	0.506
	keratinization	37	12.45	1.91E-27	4.97E-24		DSP	0.652	RAB10	0.577	GRHL1	0.535	ABCA12	0.598	IVL	0.591
	peptide cross-linking	16	20.53	1.95E-15	3.04E-12		JUP	0.689	CELSR2	0.564	KRT16	0.63	DSG3	0.571	DSP	0.652
									TRIM29	0.525	ALOX12B	0.538	KRT5	0.601	SPRR2E	0.605
									CD24	0.612			PKP3	0.511	LCE3D	0.523
									ANXA1	0.506			TGM1	0.516	LCE3E	0.536
									PKP1	0.563			KRT80	0.568	SPRR1A	0.6
									PERP	0.595			TMEM79	0.658	SPRR2A	0.645
									CLDN17	0.502			KRT6A	0.67	SPRR1B	0.645
									S100A9	0.68			IVL	0.591	SPRR2D	0.562
									CDH1	0.612			SFN	0.503	SPRR2F	0.599
									S100A8	0.672			KRT6C	0.721	TGM5	0.603
									DSP	0.652			PKP1	0.563	CSTA	0.607
									DSC3	0.698			PERP	0.595
									PVRL4	0.577			CNFN	0.613
									TMOD3	0.527			SPINK5	0.549
									SERPINB8	0.503			DSP	0.652
									DSG1	0.547			KRT16	0.63
									JUP	0.689			SPRR2E	0.605
									DSC2	0.546			LCE3D	0.523
									DSC3	0.698			LCE3E	0.536
									CSTA	0.607			SPRR1A	0.6
													DSC3	0.698
													SPRR2A	0.645
													SPRR1B	0.645
													SPRR2D	0.562
													KRT6B	0.678
